# Supplementary material for: 5,6-Di-2-thienyl-2,3-dihydro­pyrazine
Source: Acta Crystallogr Sect E Struct Rep Online. 2010 Apr 14;66(Pt 5):o1062. doi: 10.1107/S1600536810012705 (PMC2979149; doi:10.1107/S1600536810012705)
Supplement: Supplementary file 2 [file e-66-o1062-Isup2.hkl]

#
# h,k,l, Fc-squared, Fo-squared, sigma(Fo-squared) and status flag
#
data_I
_shelx_title ' h46m in P2(1) (100K)'
_shelx_refln_list_code          4
_shelx_F_calc_maximum       76.52
_exptl_crystal_F_000       256.00
_reflns_d_resolution_high  0.6175
 
loop_
 _symmetry_equiv_pos_as_xyz
 'x, y, z'
 '-x, y+1/2, -z'
 
_cell_length_a     5.5006
_cell_length_b     7.5246
_cell_length_c    14.1164
_cell_angle_alpha  90.000
_cell_angle_beta   97.902
_cell_angle_gamma  90.000
 
_shelx_F_squared_multiplier     1.000
 
loop_
 _refln_index_h
 _refln_index_k
 _refln_index_l
 _refln_F_squared_calc
 _refln_F_squared_meas
 _refln_F_squared_sigma
 _refln_observed_status
   0 -12   0        3.38        2.06      1.39 o
   1 -11   0        5.43        5.32      1.61 o
   4  -9   0      153.02      148.52      6.39 o
   4  -8   0       10.70       13.66      2.04 o
   5  -8   0       39.28       37.51      3.04 o
   6  -8   0       25.04       28.03      3.39 o
   3  -7   0        9.03        8.95      1.55 o
   4  -7   0       76.45       80.01      3.32 o
   5  -7   0       60.52       60.75      2.60 o
   6  -7   0       33.36       35.47      2.63 o
   7  -7   0       29.98       32.71      3.39 o
   2  -6   0      447.67      443.17     11.58 o
   3  -6   0      175.35      179.10      4.71 o
   4  -6   0        4.68        4.02      0.81 o
   5  -6   0       86.67       90.20      3.02 o
   6  -6   0       74.32       79.42      2.82 o
   7  -6   0       21.14       16.30      2.38 o
   1  -5   0       49.03       59.79      2.59 o
   2  -5   0      197.93      195.92      4.26 o
   3  -5   0       48.09       48.30      1.23 o
   4  -5   0      388.56      371.57      5.20 o
   5  -5   0       73.67       73.02      1.83 o
   6  -5   0       73.57       74.72      1.92 o
   7  -5   0       63.83       66.05      2.34 o
   8  -5   0        0.12       -0.57      0.97 o
   0  -4   0     1700.63     1822.70     40.27 o
   2  -4   0      206.46      203.31      3.33 o
   3  -4   0      773.02      763.69     10.83 o
   4  -4   0       15.37       14.53      0.93 o
   5  -4   0       31.54       31.32      1.26 o
   6  -4   0       10.55       10.70      0.78 o
   7  -4   0       26.78       23.36      1.53 o
   8  -4   0       15.64       13.09      1.67 o
   1  -3   0      718.66      865.78     19.88 o
   2  -3   0      905.09      989.51     13.19 o
   3  -3   0       48.25       50.65      1.33 o
   4  -3   0      712.06      708.75      9.94 o
   5  -3   0       42.05       43.58      1.36 o
   6  -3   0       68.42       66.27      2.48 o
   7  -3   0       23.23       22.95      1.35 o
   8  -3   0        1.42        0.35      0.99 o
   1  -2   0      807.86      933.33     21.04 o
   2  -2   0      674.03      687.37     17.81 o
   3  -2   0      318.49      292.61      5.09 o
   4  -2   0        4.72        2.63      0.42 o
   5  -2   0      197.45      187.04      4.27 o
   6  -2   0      111.96      112.20      3.14 o
   7  -2   0       16.72       16.66      1.09 o
   8  -2   0        7.84        9.41      1.55 o
   1  -1   0     1171.50     1330.16     29.37 o
   3  -1   0      145.37      158.52      2.54 o
   4  -1   0       74.94       65.18      3.19 o
   5  -1   0      125.20      118.45      2.94 o
   6  -1   0       79.49       79.97      2.11 o
   7  -1   0       81.43       86.34      5.01 o
   8  -1   0        9.74        8.60      1.46 o
   2   0   0       45.65        0.06      0.18 o
   4   0   0        1.82        0.62      0.38 o
   5   0   0      183.85      170.53      6.35 o
   6   0   0        3.93        1.35      1.07 o
   7   0   0       21.76       17.79      2.61 o
   8   0   0       87.86       83.26      6.04 o
   3   1   0      144.74      158.97      5.04 o
   4   1   0       73.51       59.21      3.02 o
   5   1   0      126.61      120.56      5.09 o
   6   1   0       80.45       75.02      4.32 o
   7   1   0       84.55       81.95      4.91 o
   8   1   0        9.59        8.20      1.96 o
   3   2   0      318.53      279.58      7.99 o
   4   2   0        4.80        2.84      0.62 o
   5   2   0      196.37      180.34      6.65 o
   6   2   0      110.72      113.83      5.36 o
   7   2   0       17.64       18.97      2.79 o
   8   2   0        8.50        7.82      1.44 o
   2   3   0      921.85     1017.51     23.17 o
   3   3   0       46.67       51.11      1.74 o
   4   3   0      687.86      702.80     14.98 o
   5   3   0       43.77       46.37      3.01 o
   6   3   0       70.52       80.59      4.38 o
   7   3   0       20.89       24.00      3.09 o
   8   3   0        1.36        0.71      0.96 o
   0   4   0     1691.74     1797.42     47.92 o
   2   4   0      208.31      200.95      6.19 o
   3   4   0      776.64      795.80     13.39 o
   4   4   0       15.39       14.80      1.25 o
   5   4   0       28.81       23.88      2.49 o
   6   4   0        9.92        6.83      1.64 o
   7   4   0       27.09       26.02      3.24 o
   8   4   0       15.96       13.58      1.83 o
   1   5   0       50.22       56.16      2.64 o
   2   5   0      201.95      196.00      4.23 o
   3   5   0       48.60       50.08      1.84 o
   4   5   0      386.46      383.36      7.57 o
   5   5   0       73.77       76.19      2.80 o
   6   5   0       74.07       78.56      4.43 o
   7   5   0       62.75       62.93      3.96 o
   0   6   0      756.75      765.56     14.01 o
   1   6   0       16.00       13.30      1.18 o
   2   6   0      442.24      430.14      9.41 o
   3   6   0      180.60      174.89      6.47 o
   4   6   0        4.81        3.25      1.19 o
   5   6   0       83.77       90.15      4.65 o
   1   7   0       98.55       95.94      2.34 o
   2   7   0       99.99      104.08      3.12 o
   3   7   0        8.72        9.50      1.78 o
   4   7   0       72.90       78.13      4.36 o
   5   7   0       62.42       67.99      4.18 o
   0   8   0      134.06      134.25      3.01 o
   1   8   0       24.31       26.94      1.31 o
   2   8   0      214.90      209.59      5.19 o
   3   8   0       33.70       36.86      3.09 o
   4   8   0       11.23       12.67      2.30 o
   5   8   0       38.87       42.71      3.50 o
   6   8   0       25.35       35.31      3.70 o
   1   9   0       24.70       24.27      2.30 o
   2   9   0       17.49       18.99      1.62 o
   3   9   0       50.06       48.52      3.83 o
   4   9   0      151.27      156.59      7.06 o
   5   9   0        0.24        0.85      1.45 o
   0  10   0       65.00       71.94      4.32 o
   1  10   0       92.09       89.07      2.33 o
   2  10   0       27.99       26.31      1.78 o
   3  10   0        8.18        6.42      1.26 o
   4  10   0        2.56        2.43      1.59 o
   5  10   0       60.92       63.31      4.70 o
   1  11   0        5.40        4.75      1.22 o
   2  11   0       20.02       22.64      3.22 o
   3  11   0       10.06        9.70      2.31 o
   0  12   0        4.26        3.79      1.69 o
   1  12   0       42.92       46.79      3.99 o
  -1 -12   1       31.63       30.37      3.35 o
   0 -12   1        4.18        4.28      1.74 o
   1 -12   1       20.69       19.52      2.90 o
  -1 -11   1        6.99        4.62      1.54 o
  -1 -10   1       91.14       91.95      4.53 o
   4  -9   1       52.69       57.86      3.78 o
  -6  -8   1       48.19       56.13      4.14 o
  -5  -8   1       10.21        8.49      1.86 o
  -4  -8   1       17.69       12.10      1.94 o
  -2  -8   1       67.75       62.14      3.21 o
   4  -8   1       47.63       47.63      3.22 o
   5  -8   1       84.47       95.08      3.52 o
   6  -8   1        0.51        1.21      1.31 o
  -7  -7   1       29.09       36.47      3.61 o
  -6  -7   1        3.08        3.08      1.04 o
  -5  -7   1       85.65       88.92      3.19 o
  -4  -7   1       32.20       29.62      2.37 o
  -3  -7   1       15.06       19.41      2.12 o
  -2  -7   1        3.59        5.25      1.04 o
   3  -7   1      245.88      260.05      8.19 o
   4  -7   1       11.24       12.32      1.35 o
   5  -7   1       14.12       11.01      1.59 o
   6  -7   1       29.25       29.22      1.97 o
   7  -7   1        7.27       12.84      2.33 o
  -7  -6   1       21.53       17.56      2.41 o
  -6  -6   1      134.51      138.79      3.95 o
  -5  -6   1       17.52       17.75      1.51 o
  -4  -6   1      142.98      135.46      7.53 o
  -3  -6   1      209.58      207.20      4.83 o
  -2  -6   1       28.01       33.24      2.14 o
   2  -6   1       70.72       66.21      3.11 o
   3  -6   1       44.97       42.26      1.87 o
   4  -6   1        2.96        2.41      1.07 o
   5  -6   1      117.31      115.64      3.48 o
   6  -6   1       36.58       39.81      3.82 o
   7  -6   1       26.40       24.06      2.82 o
  -8  -5   1       24.11       27.29      2.59 o
  -7  -5   1       19.80       20.65      1.52 o
  -6  -5   1       10.48       10.36      0.86 o
  -5  -5   1       92.72       91.80      2.08 o
  -4  -5   1      137.09      134.16      2.45 o
  -3  -5   1       30.26       29.48      0.96 o
  -2  -5   1      294.46      304.03      4.72 o
  -1  -5   1       92.72       98.63      3.43 o
   0  -5   1       59.38       60.62      2.25 o
   1  -5   1      973.64     1041.22     23.80 o
   2  -5   1      189.58      206.88      4.41 o
   3  -5   1      328.46      325.91      5.27 o
   4  -5   1       20.92       22.34      1.18 o
   5  -5   1       52.04       48.37      1.69 o
   6  -5   1       31.51       30.38      1.29 o
   7  -5   1       33.64       36.20      2.66 o
  -8  -4   1       16.03       16.28      1.33 o
  -7  -4   1        9.41        7.89      1.00 o
  -6  -4   1      262.94      259.05      4.07 o
  -5  -4   1       66.87       66.05      1.63 o
  -4  -4   1       32.44       31.94      1.05 o
  -3  -4   1      680.21      644.40      7.98 o
  -2  -4   1       75.05       87.67      1.51 o
  -1  -4   1      743.80      774.54     18.16 o
   0  -4   1       94.96      113.41      2.71 o
   1  -4   1      443.75      480.72     11.79 o
   2  -4   1       19.80       21.12      0.84 o
   3  -4   1      182.03      165.89      3.07 o
   4  -4   1      140.50      145.13      2.91 o
   5  -4   1      275.12      279.33      5.23 o
   6  -4   1        2.56        2.43      0.54 o
   7  -4   1       11.56       12.24      1.17 o
   8  -4   1       30.12       33.67      2.10 o
  -8  -3   1       30.41       32.63      2.67 o
  -7  -3   1       44.21       41.18      2.30 o
  -6  -3   1        5.44        4.38      0.71 o
  -5  -3   1      276.14      278.64      4.61 o
  -4  -3   1      723.43      698.61      9.88 o
  -3  -3   1      204.77      205.69      3.47 o
  -2  -3   1       78.18       92.23      1.52 o
  -1  -3   1      291.81      315.02      7.84 o
   0  -3   1      307.19      368.90      8.94 o
   1  -3   1      630.58      656.90     15.36 o
   2  -3   1       66.45       67.82      1.49 o
   3  -3   1      476.30      480.43      7.01 o
   4  -3   1       23.09       22.43      0.98 o
   5  -3   1       52.09       49.91      1.46 o
   6  -3   1       82.35       82.49      2.76 o
   7  -3   1        3.24        2.27      0.72 o
   8  -3   1       15.25       12.69      1.80 o
  -8  -2   1       17.06       16.03      1.94 o
  -7  -2   1        9.11        8.01      0.88 o
  -6  -2   1      145.96      141.41      3.66 o
  -5  -2   1       52.94       48.86      1.19 o
  -4  -2   1      316.25      296.55      5.75 o
  -3  -2   1      306.41      337.69      5.15 o
  -2  -2   1      118.38      141.15      2.86 o
  -1  -2   1     3510.80     3712.30     81.81 o
   1  -2   1       35.87       35.30      1.43 o
   2  -2   1      197.97      217.17      4.94 o
   3  -2   1      554.53      577.71      9.95 o
   4  -2   1       42.98       36.44      1.09 o
   5  -2   1       42.24       37.61      1.63 o
   6  -2   1       32.32       33.03      1.60 o
   7  -2   1      101.44       96.11      2.58 o
   8  -2   1       16.99       18.17      2.85 o
  -8  -1   1       40.71       38.19      2.82 o
  -7  -1   1       14.85       16.26      1.74 o
  -6  -1   1       29.80       26.52      1.18 o
  -5  -1   1      304.99      308.20      6.01 o
  -4  -1   1      422.83      410.09     11.16 o
  -3  -1   1      193.69      181.84      3.52 o
  -1  -1   1     5854.74     5861.81    129.81 o
   1  -1   1     2908.67     3197.67     70.46 o
   3  -1   1      766.49      780.96     10.87 o
   4  -1   1      195.85      195.58      9.96 o
   5  -1   1      166.98      159.59      3.61 o
   6  -1   1       35.81       35.14      1.24 o
   7  -1   1       17.10       15.46      2.52 o
   8  -1   1       23.47       21.32      3.24 o
  -8   0   1       13.60       14.07      1.81 o
  -7   0   1        0.94        0.57      1.09 o
  -6   0   1      379.00      359.00     11.35 o
  -5   0   1       27.53       27.18      2.34 o
  -4   0   1      806.29      784.42     12.24 o
  -3   0   1     2021.50     2134.05     45.97 o
  -1   0   1      116.02      155.38      3.58 o
   0   0   1       31.38       30.87      0.86 o
   1   0   1     1656.83     1880.34     29.17 o
   2   0   1        0.02       -0.16      0.16 o
   3   0   1       10.26        5.74      0.54 o
   4   0   1        8.37        7.53      0.46 o
   5   0   1      564.81      555.53     15.25 o
   6   0   1       13.60       14.33      2.22 o
   7   0   1        5.18        6.98      1.85 o
   8   0   1       49.28       56.28      4.45 o
  -8   1   1       39.78       37.78      2.82 o
  -7   1   1       14.33       17.68      2.67 o
  -6   1   1       30.01       27.54      2.94 o
  -5   1   1      305.77      304.11      9.52 o
  -4   1   1      417.22      397.12     11.10 o
  -3   1   1      194.43      192.00      5.68 o
   0   1   1      511.24      389.53      8.72 o
   3   1   1      760.49      775.40     18.90 o
   4   1   1      197.92      204.88      6.57 o
   5   1   1      168.07      161.58      6.16 o
   6   1   1       32.50       27.52      3.01 o
   7   1   1       16.63       10.82      2.13 o
   8   1   1       24.20       18.43      3.05 o
  -8   2   1       15.84       14.59      1.84 o
  -7   2   1        8.88        7.92      1.99 o
  -6   2   1      150.34      143.94      6.09 o
  -5   2   1       49.99       49.08      3.11 o
  -4   2   1      321.97      317.76     10.71 o
  -3   2   1      311.20      341.14      9.08 o
   0   2   1       19.65       -0.07      0.07 o
   3   2   1      547.53      578.87     14.48 o
   4   2   1       41.50       34.86      1.54 o
   5   2   1       47.35       42.14      2.90 o
   6   2   1       32.49       37.15      3.08 o
   7   2   1      100.27       92.91      5.28 o
   8   2   1       16.26       13.67      2.68 o
  -8   3   1       30.70       33.91      2.69 o
  -7   3   1       42.72       36.94      2.41 o
  -6   3   1        5.47        3.45      1.37 o
  -5   3   1      284.85      274.20      8.79 o
  -4   3   1      728.37      709.77     12.40 o
  -3   3   1      204.17      217.50      5.53 o
  -2   3   1       72.14       89.55      3.36 o
   0   3   1      303.56      381.41      8.76 o
   2   3   1       65.65       68.94      2.77 o
   3   3   1      488.46      492.35     12.58 o
   4   3   1       21.14       19.33      1.33 o
   5   3   1       51.41       49.25      3.16 o
   6   3   1       83.17       75.43      4.34 o
   7   3   1        3.12        1.01      1.20 o
   8   3   1       14.32       14.98      2.84 o
  -8   4   1       14.29       18.18      2.07 o
  -7   4   1        9.37        9.67      1.43 o
  -6   4   1      264.10      264.29      9.11 o
  -5   4   1       65.32       65.20      2.49 o
  -4   4   1       29.16       25.34      1.46 o
  -3   4   1      674.37      650.45     11.37 o
  -2   4   1       75.68       90.08      3.59 o
  -1   4   1      755.58      775.86     18.59 o
   0   4   1       93.10      107.90      2.49 o
   2   4   1       20.51       22.90      1.75 o
   3   4   1      181.73      168.71      3.84 o
   4   4   1      141.36      141.05      3.69 o
   5   4   1      270.82      281.43      9.03 o
   6   4   1        2.55        2.61      1.33 o
   7   4   1       11.86        9.88      2.29 o
   8   4   1       29.52       35.29      2.97 o
  -7   5   1       18.81       19.31      2.55 o
  -6   5   1       10.37        8.01      1.24 o
  -5   5   1       94.04       98.72      7.59 o
  -4   5   1      142.55      133.50      3.60 o
  -3   5   1       32.24       30.41      1.45 o
  -2   5   1      296.17      295.81      5.88 o
  -1   5   1       89.47       87.81      5.33 o
   0   5   1       58.45       61.04      1.45 o
   1   5   1      975.41      988.81     23.69 o
   2   5   1      188.27      196.01      4.30 o
   3   5   1      322.84      328.94      6.51 o
   4   5   1       20.11       20.92      1.54 o
   5   5   1       52.88       50.85      2.28 o
   6   5   1       30.91       33.30      3.30 o
   7   5   1       32.70       37.04      3.93 o
  -5   6   1       17.62       15.82      2.28 o
  -4   6   1      142.02      132.55      5.63 o
  -3   6   1      217.90      209.16      7.28 o
  -2   6   1       27.51       30.97      1.53 o
  -1   6   1      591.77      579.97      8.49 o
   0   6   1      263.58      265.86      3.66 o
   1   6   1       87.39       94.42      2.82 o
   2   6   1       71.25       68.37      2.35 o
   3   6   1       46.02       42.71      2.98 o
   4   6   1        2.86        2.94      1.20 o
   5   6   1      119.26      122.35      5.36 o
  -5   7   1       88.54       94.56      4.99 o
  -4   7   1       33.95       30.15      3.11 o
  -3   7   1       14.01       12.27      2.06 o
  -2   7   1        3.37        2.63      0.69 o
  -1   7   1      118.87      116.33      2.60 o
   0   7   1       91.59       89.08      3.43 o
   1   7   1      205.30      192.25      4.72 o
   2   7   1       22.02       23.88      1.56 o
   3   7   1      249.50      255.62      8.73 o
   4   7   1       10.33        8.59      1.75 o
   5   7   1       15.18       14.96      2.35 o
  -6   8   1       48.44       53.65      4.16 o
  -5   8   1        9.48        6.55      1.89 o
  -4   8   1       18.93       18.89      2.70 o
  -3   8   1        6.89        6.74      1.72 o
  -2   8   1       66.73       68.00      2.07 o
  -1   8   1      274.36      273.65      5.56 o
   0   8   1       82.69       76.57      1.41 o
   1   8   1       64.22       61.96      1.91 o
   2   8   1       29.39       39.18      3.13 o
   3   8   1        2.72        4.78      1.46 o
   4   8   1       47.07       48.69      3.64 o
   5   8   1       81.98       92.34      5.12 o
  -5   9   1       11.59       11.36      2.36 o
  -4   9   1       29.46       24.89      3.24 o
  -3   9   1        2.30        0.78      0.78 o
  -2   9   1       51.20       50.50      2.29 o
  -1   9   1       37.62       36.12      1.44 o
   0   9   1       24.39       23.86      1.91 o
   1   9   1      128.78      133.46      3.06 o
   2   9   1       10.27       11.00      1.27 o
   3   9   1       23.44       20.76      2.90 o
   4   9   1       52.43       55.86      4.13 o
   5   9   1        8.73        8.29      2.12 o
  -5  10   1       30.16       33.43      3.97 o
  -4  10   1       50.04       47.90      4.63 o
  -3  10   1       61.84       61.21      2.80 o
  -2  10   1        6.24        4.47      0.98 o
  -1  10   1       89.91       90.85      2.36 o
   0  10   1       29.07       30.88      3.74 o
   1  10   1       60.75       58.05      1.85 o
   2  10   1        8.79        8.67      1.21 o
   3  10   1       14.89       16.80      1.74 o
   4  10   1        1.72        2.05      1.49 o
  -3  11   1        7.58        7.68      2.18 o
  -2  11   1       37.89       37.78      4.12 o
  -1  11   1        7.57        5.64      1.23 o
   0  11   1       81.78       81.91      7.39 o
   1  11   1       20.40       22.19      2.25 o
   2  11   1        7.42        7.93      2.05 o
   3  11   1       16.03       12.32      2.55 o
  -1  12   1       30.94       32.02      2.56 o
   0  12   1        4.40        3.37      1.18 o
   1  12   1       21.06       21.92      3.22 o
  -1 -12   2       24.97       24.52      3.07 o
   0 -12   2        0.21        0.10      1.31 o
   1 -12   2        8.28        8.63      2.12 o
  -1 -11   2       13.64       12.05      2.11 o
   0 -11   2      108.73      106.59      5.49 o
  -1 -10   2       84.98       80.40      4.35 o
  -2  -9   2       32.01       36.54      2.63 o
  -1  -9   2       14.51       12.81      1.90 o
   4  -9   2       14.56       11.94      2.06 o
  -6  -8   2       24.15       21.83      3.01 o
  -5  -8   2       66.26       71.18      4.12 o
  -4  -8   2        5.17        3.05      1.28 o
  -2  -8   2       14.02       16.12      1.88 o
   4  -8   2       82.99       81.37      4.27 o
   5  -8   2       14.88       15.36      2.84 o
   6  -8   2       10.49        8.14      2.04 o
  -7  -7   2       51.16       49.86      3.70 o
  -6  -7   2       54.82       58.13      2.98 o
  -5  -7   2       74.05       77.36      3.02 o
  -4  -7   2       36.83       37.04      2.65 o
  -3  -7   2      161.61      163.73      5.90 o
  -2  -7   2      100.30      101.88      3.95 o
   3  -7   2       37.28       33.40      2.48 o
   4  -7   2       14.45       13.83      2.00 o
   5  -7   2        1.12        0.68      1.27 o
   6  -7   2        5.95        7.22      1.86 o
   7  -7   2        2.08       -0.27      1.28 o
  -7  -6   2       52.99       48.72      3.43 o
  -6  -6   2       46.35       43.05      3.17 o
  -5  -6   2       30.88       32.05      1.79 o
  -4  -6   2       48.64       47.87      5.14 o
  -3  -6   2       11.39       13.83      1.51 o
  -2  -6   2       44.48       46.19      1.75 o
   2  -6   2      478.83      487.95     12.69 o
   3  -6   2       24.60       24.26      1.53 o
   4  -6   2      186.77      203.47     11.90 o
   5  -6   2        0.01        0.53      0.61 o
   6  -6   2       89.23       90.59      3.03 o
   7  -6   2       69.62       70.44      4.11 o
  -8  -5   2       31.69       31.29      2.11 o
  -7  -5   2       17.00       18.08      0.98 o
  -6  -5   2       19.11       18.91      1.68 o
  -5  -5   2      256.79      249.59      4.48 o
  -4  -5   2       48.24       45.17      1.30 o
  -3  -5   2      176.44      176.04      2.72 o
  -2  -5   2      957.00      991.42     11.46 o
  -1  -5   2       56.72       58.34      2.52 o
   0  -5   2      706.44      755.32     17.47 o
   1  -5   2      231.88      229.44      6.65 o
   2  -5   2      132.87      143.22      2.71 o
   3  -5   2       25.35       24.05      1.09 o
   4  -5   2       19.55       22.79      1.15 o
   5  -5   2       22.81       23.19      2.30 o
   6  -5   2       83.96       86.04      2.93 o
   7  -5   2        6.78        8.30      1.07 o
  -8  -4   2        0.36        0.08      0.66 o
  -7  -4   2       51.60       55.20      2.76 o
  -6  -4   2       15.47       13.85      0.91 o
  -5  -4   2       49.32       49.13      1.40 o
  -4  -4   2      220.42      226.96      3.49 o
  -3  -4   2      265.85      258.06      3.67 o
  -2  -4   2      766.28      788.63      9.15 o
  -1  -4   2     1106.72     1187.05     27.01 o
   0  -4   2       69.80       96.37      2.24 o
   1  -4   2      154.36      158.00      4.71 o
   2  -4   2      661.32      691.73      9.51 o
   3  -4   2       41.10       45.39      1.40 o
   4  -4   2      355.81      340.59      6.03 o
   5  -4   2       30.36       27.46      1.23 o
   6  -4   2      117.63      119.86      2.64 o
   7  -4   2       45.11       46.84      3.84 o
   8  -4   2        2.09        1.61      0.73 o
  -8  -3   2        4.30        2.72      0.63 o
  -7  -3   2       43.49       43.61      1.75 o
  -6  -3   2       26.14       26.48      1.59 o
  -5  -3   2       27.21       23.04      0.93 o
  -4  -3   2       58.21       52.45      1.31 o
  -3  -3   2       34.61       32.07      0.89 o
  -2  -3   2     1498.77     1597.35     17.80 o
  -1  -3   2       21.50       20.61      1.15 o
   0  -3   2      560.62      551.98     12.95 o
   1  -3   2       45.71       48.79      1.95 o
   2  -3   2       67.32       69.75      2.66 o
   3  -3   2      178.82      170.68      3.06 o
   4  -3   2       17.80       18.58      0.92 o
   5  -3   2       43.84       46.98      1.40 o
   6  -3   2       49.21       51.55      2.16 o
   7  -3   2       29.57       31.27      1.76 o
   8  -3   2       17.66       17.16      3.06 o
  -8  -2   2        1.81        1.33      0.97 o
  -7  -2   2      168.60      173.67      3.56 o
  -6  -2   2       19.24       18.33      1.12 o
  -5  -2   2        8.27        8.10      0.61 o
  -4  -2   2      621.06      614.45      9.50 o
  -3  -2   2      336.24      337.59      4.35 o
  -2  -2   2      430.92      459.53      6.39 o
  -1  -2   2      745.12      799.39     18.17 o
   1  -2   2      441.24      503.36     11.80 o
   2  -2   2      129.77      174.62      2.85 o
   3  -2   2       37.62       40.02      1.46 o
   4  -2   2     1451.33     1465.61     19.99 o
   5  -2   2       39.41       41.03      1.70 o
   6  -2   2       40.89       43.28      2.96 o
   7  -2   2       59.50       57.31      1.81 o
   8  -2   2        5.05        2.09      1.71 o
  -8  -1   2        0.38        0.12      0.88 o
  -7  -1   2       14.33       13.27      1.57 o
  -6  -1   2       55.65       54.03      1.64 o
  -5  -1   2      951.64      942.09     15.88 o
  -4  -1   2       40.13       42.86      2.21 o
  -3  -1   2      108.75      108.73      1.92 o
  -2  -1   2     1474.74     1504.55     19.50 o
  -1  -1   2      167.95      214.02      5.23 o
   0  -1   2     1705.01     1780.45     38.99 o
   1  -1   2     2259.01     2607.72     57.27 o
   2  -1   2      640.75      688.17     11.34 o
   3  -1   2      176.37      206.42      3.19 o
   4  -1   2       11.76        6.90      0.90 o
   5  -1   2      119.00      107.34      2.76 o
   6  -1   2      109.68      112.47      2.61 o
   7  -1   2        3.65        3.87      1.64 o
   8  -1   2       31.49       34.59      4.08 o
  -8   0   2        3.64        4.55      1.43 o
  -7   0   2      117.93      110.38      4.00 o
  -6   0   2       59.91       57.33      3.68 o
  -5   0   2        6.13        6.43      1.36 o
  -4   0   2      113.71      100.71      2.02 o
  -3   0   2       47.75       47.50      8.80 o
  -1   0   2      300.62       -0.02      0.07 o
   0   0   2      714.19      782.39     17.34 o
   1   0   2      751.88      838.74     13.12 o
   2   0   2     1438.26       -0.16      0.19 o
   4   0   2      510.95      515.97      8.18 o
   5   0   2        6.51        8.39      1.57 o
   6   0   2      264.53      248.71      8.97 o
   7   0   2       17.79       13.19      2.39 o
   8   0   2       11.04       11.05      2.53 o
  -8   1   2        0.35        0.65      0.93 o
  -7   1   2       14.03       16.17      1.72 o
  -6   1   2       56.16       63.02      3.72 o
  -5   1   2      966.34      950.10     23.73 o
  -4   1   2       40.06       40.92      2.42 o
  -3   1   2      104.94      105.87      3.82 o
   0   1   2     1681.82     1768.78     39.17 o
   2   1   2      659.60      704.99     16.45 o
   3   1   2      174.23      207.59      6.27 o
   4   1   2       11.90        9.39      1.43 o
   5   1   2      120.12      110.53      4.87 o
   6   1   2      112.75      108.56      5.40 o
   7   1   2        3.39        3.42      1.63 o
   8   1   2       30.06       35.12      4.10 o
  -8   2   2        1.70        0.82      0.90 o
  -7   2   2      168.13      170.88      5.98 o
  -6   2   2       20.68       19.70      2.51 o
  -5   2   2        8.41        9.43      1.59 o
  -4   2   2      620.50      612.70     10.87 o
  -3   2   2      338.64      337.96      9.04 o
   2   2   2      143.38      188.31      5.14 o
   3   2   2       37.48       42.85      2.28 o
   4   2   2     1446.08     1439.32     34.54 o
   5   2   2       38.44       30.56      2.53 o
   6   2   2       44.23       44.00      3.30 o
   7   2   2       60.01       56.54      4.17 o
   8   2   2        5.17        6.65      2.15 o
  -8   3   2        4.01        3.44      1.20 o
  -7   3   2       43.31       38.19      2.31 o
  -6   3   2       26.27       26.84      2.60 o
  -5   3   2       28.03       23.59      2.46 o
  -4   3   2       56.88       56.27      3.70 o
  -3   3   2       35.09       31.52      2.12 o
  -2   3   2     1501.54     1564.93     54.58 o
   0   3   2      556.09      560.12     12.71 o
   2   3   2       61.46       67.97      1.89 o
   3   3   2      178.80      178.12      3.88 o
   4   3   2       17.42       18.90      1.32 o
   5   3   2       42.76       43.58      3.04 o
   6   3   2       49.35       50.99      3.66 o
   7   3   2       30.08       31.85      3.64 o
   8   3   2       17.46       19.69      3.12 o
  -8   4   2        0.31       -0.72      0.90 o
  -7   4   2       51.45       53.48      2.73 o
  -6   4   2       14.40       13.58      1.50 o
  -5   4   2       50.05       52.13      1.76 o
  -4   4   2      228.22      237.03      4.16 o
  -3   4   2      271.82      265.05      4.28 o
  -2   4   2      766.56      766.36     19.30 o
  -1   4   2     1098.77     1175.84     27.45 o
   0   4   2       68.71       91.87      1.51 o
   1   4   2      154.81      160.62      5.06 o
   2   4   2      641.93      674.64     11.68 o
   3   4   2       41.06       46.81      1.78 o
   4   4   2      362.27      356.36      7.04 o
   5   4   2       28.98       23.63      2.60 o
   6   4   2      116.43      123.39      5.76 o
   7   4   2       45.46       47.27      3.89 o
   8   4   2        2.24        2.06      1.76 o
  -8   5   2       31.85       32.23      3.87 o
  -7   5   2       16.83       16.49      1.81 o
  -6   5   2       17.98       16.09      1.61 o
  -5   5   2      253.74      248.01      6.09 o
  -4   5   2       48.54       50.24      1.93 o
  -3   5   2      167.29      166.84      3.96 o
  -2   5   2      970.83      969.53     16.42 o
  -1   5   2       57.44       56.22      1.50 o
   0   5   2      682.89      731.11      8.69 o
   1   5   2      229.58      239.83      6.81 o
   2   5   2      131.45      137.21      3.34 o
   3   5   2       25.21       25.19      1.36 o
   4   5   2       19.31       21.46      2.36 o
   5   5   2       23.91       25.40      1.81 o
   6   5   2       86.80       90.22      4.85 o
   7   5   2        7.04        5.95      1.95 o
  -5   6   2       29.99       30.34      3.07 o
  -4   6   2       50.97       49.05      3.30 o
  -3   6   2       12.32       11.36      1.83 o
  -2   6   2       47.32       48.42      3.26 o
  -1   6   2       93.38       96.84      2.22 o
   0   6   2        5.52        4.73      0.51 o
   1   6   2      276.27      281.46      8.46 o
   2   6   2      476.71      473.38      8.95 o
   3   6   2       25.20       25.62      2.54 o
   4   6   2      187.99      200.32      7.18 o
   5   6   2        0.01       -0.72      0.72 o
  -6   7   2       54.99       53.59      4.02 o
  -5   7   2       75.91       64.41      4.24 o
  -4   7   2       38.10       33.80      3.38 o
  -3   7   2      159.07      154.39      6.36 o
  -2   7   2      104.44      100.05      2.45 o
  -1   7   2       36.90       34.66      1.33 o
   0   7   2      488.46      491.21      6.23 o
   1   7   2      312.27      300.13      6.48 o
   2   7   2      135.90      119.06      5.19 o
   3   7   2       36.26       31.02      2.65 o
   4   7   2       14.28       12.68      2.11 o
   5   7   2        1.29        0.70      1.10 o
  -6   8   2       23.96       27.26      3.43 o
  -5   8   2       66.16       73.88      4.68 o
  -4   8   2        5.10        5.98      1.77 o
  -3   8   2        3.42        2.32      0.85 o
  -2   8   2       13.90       14.56      1.09 o
  -1   8   2       27.24       31.11      1.35 o
   0   8   2       24.19       21.90      1.00 o
   1   8   2       44.69       47.66      3.90 o
   2   8   2      179.45      186.26      7.20 o
   3   8   2        6.30        4.03      1.47 o
   4   8   2       86.95       81.00      4.62 o
   5   8   2       13.94       15.24      2.46 o
  -6   9   2       10.20        9.11      2.41 o
  -5   9   2       37.69       32.29      3.82 o
  -4   9   2        1.45        1.68      0.94 o
  -3   9   2       95.07      100.03      5.12 o
  -2   9   2       31.34       32.69      1.54 o
  -1   9   2       15.37       16.37      1.11 o
   0   9   2      207.00      204.25      8.74 o
   1   9   2       27.84       26.55      1.38 o
   2   9   2      112.11      111.60      5.50 o
   3   9   2       15.04       14.07      2.37 o
   4   9   2       14.72       11.89      2.29 o
   5   9   2       19.61       19.06      2.84 o
  -5  10   2        4.17        0.91      1.66 o
  -4  10   2       10.86       10.94      2.45 o
  -3  10   2       19.69       19.35      3.29 o
  -2  10   2       28.96       24.05      1.71 o
  -1  10   2       84.91       87.71      2.24 o
   0  10   2        6.27        7.28      1.31 o
   1  10   2       30.48       29.28      1.43 o
   2  10   2      126.86      130.87      3.99 o
   3  10   2        6.78        8.41      2.01 o
   4  10   2       18.52       14.90      2.57 o
  -3  11   2       33.46       28.91      3.68 o
  -2  11   2        2.87        1.10      1.48 o
  -1  11   2       12.96       15.08      1.76 o
   0  11   2      109.85      112.84      4.10 o
   1  11   2       30.98       33.45      2.53 o
   2  11   2       17.62       17.24      2.80 o
   3  11   2        0.83        1.23      1.44 o
  -1  12   2       25.49       26.62      4.16 o
   0  12   2        0.24        0.88      0.98 o
   1  12   2        8.60        8.05      2.14 o
  -1 -12   3        4.28        3.74      1.67 o
   0 -12   3       31.95       28.74      3.42 o
  -1 -11   3       26.92       27.73      3.12 o
   0 -11   3       27.55       26.25      3.13 o
   1 -11   3        3.24        3.65      1.56 o
   2 -11   3        1.53        2.29      1.49 o
   3 -11   3        8.30       11.29      2.34 o
  -1 -10   3       66.99       60.07      3.75 o
   0 -10   3       12.10       14.22      2.26 o
   1 -10   3       58.35       58.31      3.80 o
   4 -10   3       11.59        7.92      2.00 o
  -2  -9   3        8.25        6.63      1.50 o
  -1  -9   3      102.41      100.83      4.66 o
   0  -9   3       37.37       37.86      2.82 o
   4  -9   3        9.42       11.64      2.12 o
   5  -9   3       31.82       35.30      3.62 o
  -6  -8   3       26.10       25.11      3.20 o
  -5  -8   3       65.49       66.58      4.01 o
  -4  -8   3       72.85       71.97      3.99 o
  -2  -8   3       95.70      110.32      4.45 o
  -1  -8   3       56.01       58.79      3.16 o
   3  -8   3      107.88      106.21      4.83 o
   4  -8   3       28.54       26.39      2.75 o
   5  -8   3       16.02       14.96      2.90 o
   6  -8   3       31.89       26.17      3.26 o
  -7  -7   3       27.66       27.69      3.24 o
  -6  -7   3      115.11      123.23      3.90 o
  -5  -7   3       20.20       21.98      2.46 o
  -4  -7   3      106.23      107.95      4.75 o
  -3  -7   3       63.50       63.72      3.40 o
  -2  -7   3       58.09       54.25      2.78 o
  -1  -7   3      251.11      223.67      7.10 o
   3  -7   3       38.61       40.49      2.68 o
   4  -7   3       21.50       18.59      1.81 o
   5  -7   3      119.12      118.84      4.78 o
   6  -7   3        1.91        1.79      1.41 o
  -7  -6   3        2.61        2.76      1.43 o
  -6  -6   3        3.61        2.33      0.81 o
  -5  -6   3      124.27      128.79      3.74 o
  -4  -6   3      141.03      140.86      3.85 o
  -3  -6   3      236.47      229.34      7.11 o
  -2  -6   3      546.37      555.92      9.92 o
  -1  -6   3      124.68      121.47      4.24 o
   2  -6   3      109.42      100.25      4.09 o
   3  -6   3      364.88      372.98      7.51 o
   4  -6   3        4.97        5.50      0.92 o
   5  -6   3        5.55        6.75      1.59 o
   6  -6   3        4.22        5.10      1.58 o
   7  -6   3        1.00        2.96      1.42 o
  -8  -5   3       71.35       71.24      2.97 o
  -7  -5   3       21.45       19.27      1.21 o
  -6  -5   3      123.75      134.34      2.71 o
  -5  -5   3       75.54       83.91      1.97 o
  -4  -5   3       93.01       85.60      1.83 o
  -3  -5   3      276.79      281.83      4.59 o
  -2  -5   3       25.59       33.80      0.98 o
  -1  -5   3      475.45      506.72      8.94 o
   0  -5   3      501.92      550.98     13.36 o
   1  -5   3       33.99       45.06      2.21 o
   2  -5   3        1.53        2.09      0.42 o
   3  -5   3      225.25      231.93      4.12 o
   4  -5   3       14.09       14.88      1.57 o
   5  -5   3      196.50      203.65      4.03 o
   6  -5   3       35.56       34.19      2.22 o
   7  -5   3       51.94       53.75      2.60 o
  -8  -4   3       24.84       27.13      2.40 o
  -7  -4   3        3.62        2.63      1.03 o
  -6  -4   3       37.03       35.22      1.25 o
  -5  -4   3        9.02        9.34      0.72 o
  -4  -4   3      338.33      327.70      4.58 o
  -3  -4   3      266.08      271.59      3.76 o
  -2  -4   3      232.25      222.00      2.70 o
  -1  -4   3       52.17       54.63      1.57 o
   0  -4   3      225.79      255.88      6.39 o
   1  -4   3      404.98      395.27      6.91 o
   2  -4   3       57.19       73.59      1.96 o
   3  -4   3      778.52      791.49     11.15 o
   4  -4   3       61.61       64.74      1.82 o
   5  -4   3       11.16        8.73      0.81 o
   6  -4   3       35.22       34.58      1.83 o
   7  -4   3       21.24       24.36      2.38 o
   8  -4   3       32.50       32.58      1.66 o
  -8  -3   3       64.26       66.95      2.05 o
  -7  -3   3       10.38        9.17      0.99 o
  -6  -3   3      305.36      306.70      4.39 o
  -5  -3   3       84.35       84.62      1.82 o
  -4  -3   3       87.81       82.86      1.70 o
  -3  -3   3      398.40      402.98      5.11 o
  -2  -3   3      476.34      526.40      6.30 o
  -1  -3   3     1833.75     1983.13     44.59 o
   0  -3   3      184.15      190.56      5.08 o
   1  -3   3      624.33      741.16     12.17 o
   2  -3   3      188.84      219.48      3.59 o
   3  -3   3      179.26      169.59      3.06 o
   4  -3   3       32.45       32.13      1.36 o
   5  -3   3       96.28      100.19      3.82 o
   6  -3   3        2.89        3.31      0.80 o
   7  -3   3       25.06       25.01      1.59 o
   8  -3   3       26.65       25.77      3.58 o
  -8  -2   3       13.13       14.01      1.82 o
  -7  -2   3       51.20       49.07      3.16 o
  -6  -2   3      107.96      107.10      2.64 o
  -5  -2   3        6.05        7.49      0.86 o
  -4  -2   3        8.05        7.18      0.53 o
  -3  -2   3       16.22       21.88      0.71 o
  -2  -2   3      497.23      546.66      6.47 o
  -1  -2   3      157.64      168.58      4.60 o
   1  -2   3     3077.83     3312.60     67.97 o
   2  -2   3       97.76      110.51      2.04 o
   3  -2   3      179.03      160.54      4.34 o
   4  -2   3       64.38       65.61      1.56 o
   5  -2   3      168.74      158.54      3.85 o
   6  -2   3       20.61       19.11      2.59 o
   7  -2   3       10.45        9.81      0.77 o
   8  -2   3       34.00       40.56      4.28 o
  -8  -1   3      169.99      176.92      5.52 o
  -7  -1   3        3.13        1.53      1.14 o
  -6  -1   3      180.74      174.07      3.39 o
  -5  -1   3       26.61       23.89      1.11 o
  -4  -1   3      172.60      159.49      2.74 o
  -3  -1   3      314.58      316.80      5.32 o
  -2  -1   3      915.92     1025.51     13.83 o
   0  -1   3     4019.40     4447.81     68.84 o
   1  -1   3      881.68      979.51     17.28 o
   2  -1   3       33.79       41.22      1.28 o
   3  -1   3      242.81      234.45      4.57 o
   4  -1   3        9.84       11.15      0.89 o
   5  -1   3      220.24      206.78      5.23 o
   6  -1   3        2.55        2.73      0.43 o
   7  -1   3      172.70      175.70      7.79 o
   8  -1   3       17.36       15.49      2.83 o
  -8   0   3       10.56       10.59      1.59 o
  -7   0   3       54.64       57.82      3.70 o
  -6   0   3      186.61      199.99      5.22 o
  -5   0   3       49.92       56.88      1.10 o
  -3   0   3      105.81      108.58      2.40 o
  -1   0   3      347.03      370.52      7.97 o
   0   0   3     1490.41     1583.47     25.27 o
   1   0   3     2328.13       -0.08      0.08 o
   2   0   3       73.04       89.51      1.58 o
   3   0   3      998.70     1073.64     23.61 o
   4   0   3        1.49        1.00      0.55 o
   5   0   3       15.66       17.97      2.21 o
   6   0   3       47.80       43.96      3.32 o
   7   0   3       70.04       79.44      4.96 o
   8   0   3        1.56        3.33      1.84 o
  -8   1   3      170.84      173.02      7.18 o
  -7   1   3        3.20        1.34      0.86 o
  -6   1   3      176.65      173.17      4.78 o
  -5   1   3       26.39       28.78      1.67 o
  -4   1   3      175.21      154.15      3.75 o
  -3   1   3      306.92      314.99      5.92 o
  -2   1   3      911.51     1018.68     13.29 o
  -1   1   3      904.79      921.25     14.56 o
   0   1   3     4041.69     4370.27     97.46 o
   1   1   3      869.57      981.63     21.42 o
   2   1   3       32.21       40.66      1.26 o
   3   1   3      242.48      230.92      6.90 o
   4   1   3        9.68       10.07      1.49 o
   5   1   3      218.61      202.10      7.35 o
   6   1   3        2.67        0.89      1.11 o
   7   1   3      177.08      173.01      7.73 o
   8   1   3       16.10       13.24      2.76 o
  -8   2   3       12.91       11.14      1.64 o
  -7   2   3       51.85       51.11      3.22 o
  -6   2   3      109.85      118.50      3.73 o
  -5   2   3        6.79        7.71      1.00 o
  -4   2   3        7.10        7.65      0.69 o
  -3   2   3       15.53       21.73      0.87 o
  -2   2   3      505.10      541.84     16.88 o
  -1   2   3      166.74      178.23      6.23 o
   0   2   3      387.80      281.44      6.72 o
   2   2   3       98.77      111.64      3.63 o
   3   2   3      185.30      163.74      5.29 o
   4   2   3       64.40       66.86      3.46 o
   5   2   3      166.65      148.74      6.04 o
   6   2   3       20.07       21.23      2.68 o
   7   2   3       10.67        7.15      2.04 o
   8   2   3       33.98       25.31      3.63 o
  -8   3   3       64.60       70.36      6.39 o
  -7   3   3       10.55       10.45      1.55 o
  -6   3   3      308.06      299.04      6.96 o
  -5   3   3       85.89       88.45      2.31 o
  -4   3   3       85.18       84.68      2.07 o
  -3   3   3      388.55      390.66      5.96 o
  -2   3   3      475.38      518.79      9.06 o
  -1   3   3     1838.62     2012.93     31.25 o
   0   3   3      178.82      191.42      4.81 o
   2   3   3      192.43      231.38      4.45 o
   3   3   3      176.63      174.03      3.82 o
   4   3   3       32.81       33.21      1.55 o
   5   3   3       95.76       96.92      4.65 o
   6   3   3        2.93        4.57      1.58 o
   7   3   3       25.93       26.85      3.38 o
   8   3   3       25.96       26.81      3.66 o
  -8   4   3       25.74       26.92      2.41 o
  -7   4   3        3.91        3.73      1.10 o
  -6   4   3       37.87       36.86      2.08 o
  -5   4   3        8.23        7.63      1.45 o
  -4   4   3      322.89      326.60      7.33 o
  -3   4   3      261.88      269.45      4.41 o
  -2   4   3      231.10      214.21      6.71 o
  -1   4   3       48.06       49.26      1.56 o
   0   4   3      225.54      260.62      3.43 o
   1   4   3      414.48      395.35     10.25 o
   2   4   3       56.50       70.17      2.59 o
   3   4   3      773.59      807.41     13.77 o
   4   4   3       63.02       66.22      2.32 o
   5   4   3       11.54        9.55      1.75 o
   6   4   3       35.83       39.10      3.71 o
   7   4   3       20.95       24.45      3.30 o
   8   4   3       32.97       30.52      3.93 o
  -8   5   3       72.60       86.60      5.27 o
  -7   5   3       21.82       23.44      2.58 o
  -6   5   3      124.05      134.84      4.06 o
  -5   5   3       76.75       84.23      4.05 o
  -4   5   3       92.17       87.55      2.19 o
  -3   5   3      271.33      276.26      5.72 o
  -2   5   3       26.38       32.73      2.31 o
  -1   5   3      488.14      509.00     10.19 o
   0   5   3      507.24      542.92      6.61 o
   1   5   3       35.95       39.77      2.30 o
   2   5   3        1.70        2.52      0.85 o
   3   5   3      225.46      232.89      7.36 o
   4   5   3       14.00       14.94      1.31 o
   5   5   3      190.38      195.45      7.30 o
   6   5   3       35.60       42.29      3.38 o
  -5   6   3      122.36      135.89      5.92 o
  -4   6   3      136.65      140.30      5.91 o
  -3   6   3      235.26      215.05      7.68 o
  -2   6   3      544.39      551.29      8.24 o
  -1   6   3      123.18      113.89      2.46 o
   0   6   3        6.94        6.99      0.57 o
   1   6   3      194.40      186.05      4.36 o
   2   6   3      108.25       99.38      4.32 o
   3   6   3      368.90      364.20     10.79 o
   4   6   3        5.06        5.90      1.42 o
   5   6   3        4.96        7.14      1.60 o
  -6   7   3      114.40      115.58      6.02 o
  -5   7   3       21.16       18.05      2.62 o
  -4   7   3      105.69      109.07      5.37 o
  -3   7   3       64.10       63.59      3.84 o
  -2   7   3       58.16       49.73      1.66 o
  -1   7   3      247.51      234.34      4.19 o
   0   7   3      136.10      138.88      2.70 o
   1   7   3       24.95       23.04      2.30 o
   2   7   3       15.26       17.63      2.22 o
   3   7   3       40.04       36.27      2.87 o
   4   7   3       21.54       21.44      2.59 o
   5   7   3      119.93      121.07      5.50 o
  -6   8   3       26.08       22.72      3.24 o
  -5   8   3       67.36       75.56      4.82 o
  -4   8   3       70.21       69.51      3.00 o
  -3   8   3       91.44       91.43      3.28 o
  -2   8   3       96.88      102.89      2.62 o
  -1   8   3       53.86       57.56      3.28 o
   0   8   3       68.27       64.62      1.76 o
   1   8   3      136.86      131.93      3.93 o
   2   8   3        5.69        4.21      1.34 o
   3   8   3      106.25       98.75      5.04 o
   4   8   3       29.02       25.32      3.03 o
   5   8   3       16.08       15.45      2.49 o
  -5   9   3        2.52        1.90      1.11 o
  -4   9   3       38.03       36.31      2.61 o
  -3   9   3       54.41       55.04      2.60 o
  -2   9   3        8.43        7.32      1.00 o
  -1   9   3      102.86      105.59      2.57 o
   0   9   3       35.86       34.55      2.35 o
   1   9   3        6.62        6.93      0.83 o
   2   9   3       38.59       41.30      3.39 o
   3   9   3       18.78       16.86      2.56 o
   4   9   3        9.52       14.43      2.41 o
   5   9   3       31.51       32.98      3.64 o
  -5  10   3       12.66       15.16      3.00 o
  -4  10   3      105.51       98.98      5.92 o
  -3  10   3       22.67       24.43      2.03 o
  -2  10   3       28.30       24.53      1.72 o
  -1  10   3       66.41       63.98      2.21 o
   0  10   3       12.52       10.94      1.50 o
   1  10   3       61.07       63.43      2.01 o
   2  10   3       28.57       30.12      1.95 o
   3  10   3       53.43       47.36      3.73 o
   4  10   3       12.26        9.74      2.24 o
  -3  11   3      112.06      132.03      7.05 o
  -2  11   3       39.32       35.99      4.04 o
  -1  11   3       26.24       29.12      2.37 o
   0  11   3       28.55       31.65      2.48 o
   1  11   3        3.29        3.31      1.57 o
   2  11   3        1.56       -0.88      1.08 o
   3  11   3        8.33        8.56      2.16 o
  -1  12   3        4.63        4.29      1.96 o
   0  12   3       31.63       36.78      2.72 o
  -1 -11   4       27.94       30.53      3.28 o
   0 -11   4       29.15       29.65      3.24 o
   1 -11   4       24.58       22.57      2.97 o
   2 -11   4       27.74       28.02      3.34 o
   3 -11   4       17.01       17.93      2.81 o
  -2 -10   4       37.05       32.74      3.15 o
  -1 -10   4        4.95        6.15      1.63 o
   0 -10   4       44.89       41.60      3.26 o
   1 -10   4       50.79       45.38      3.48 o
   2 -10   4       52.56       56.00      3.94 o
   3 -10   4        2.39        0.87      1.33 o
   4 -10   4        3.60        2.75      1.58 o
  -2  -9   4       14.16       13.98      1.96 o
  -1  -9   4       71.71       70.44      3.85 o
   0  -9   4        8.97       10.05      1.77 o
   1  -9   4        2.62        3.10      1.23 o
   2  -9   4       43.27       45.41      3.19 o
   3  -9   4       56.53       56.78      3.80 o
   4  -9   4       46.32       39.85      2.34 o
   5  -9   4       65.86       71.77      4.48 o
  -6  -8   4       26.80       30.32      3.44 o
  -5  -8   4       97.26      103.03      5.07 o
  -4  -8   4        8.67        9.69      1.83 o
  -2  -8   4      103.87      104.04      4.38 o
  -1  -8   4       23.83       22.90      2.32 o
   0  -8   4      156.36      153.90      5.82 o
   3  -8   4        6.90        5.40      1.43 o
   4  -8   4        1.97        1.46      0.82 o
   5  -8   4       19.81       20.62      1.53 o
   6  -8   4       61.27       69.37      4.62 o
  -7  -7   4       21.21       23.76      2.99 o
  -6  -7   4       20.79       21.14      3.85 o
  -5  -7   4        3.71        3.50      1.61 o
  -4  -7   4      232.83      217.44      7.60 o
  -3  -7   4       76.50       80.53      3.90 o
  -2  -7   4       22.16       27.41      2.06 o
  -1  -7   4      285.80      260.81      7.95 o
   0  -7   4       25.51       20.21      2.03 o
   3  -7   4        6.31        5.39      1.32 o
   4  -7   4       56.79       59.32      2.51 o
   5  -7   4       15.81       15.09      1.47 o
   6  -7   4       27.98       23.46      3.02 o
  -7  -6   4       26.80       26.55      2.97 o
  -6  -6   4        6.51        5.23      0.99 o
  -5  -6   4      245.10      243.80      5.76 o
  -4  -6   4       52.75       52.47      2.17 o
  -3  -6   4       51.43       54.20      2.90 o
  -2  -6   4       64.87       60.18      2.04 o
  -1  -6   4      238.03      233.20      6.80 o
   0  -6   4      218.73      212.32      6.48 o
   2  -6   4       25.51       28.54      2.08 o
   3  -6   4       15.50       17.33      1.44 o
   4  -6   4       12.39       10.97      1.19 o
   5  -6   4       13.11       14.96      1.18 o
   6  -6   4       75.04       80.66      3.57 o
   7  -6   4       24.40       25.96      2.84 o
  -8  -5   4        5.52        6.38      1.24 o
  -7  -5   4       69.61       77.32      2.15 o
  -6  -5   4       34.42       33.45      1.32 o
  -5  -5   4       37.46       35.62      1.80 o
  -4  -5   4        9.31        8.77      0.68 o
  -3  -5   4      437.27      431.20      5.58 o
  -2  -5   4      274.78      291.02      3.91 o
  -1  -5   4      144.94      144.04      2.53 o
   0  -5   4       30.33       30.28      1.27 o
   1  -5   4      263.34      283.57      5.33 o
   2  -5   4      608.43      607.18      8.75 o
   3  -5   4       26.10       25.85      1.15 o
   4  -5   4      264.73      278.24      4.96 o
   5  -5   4       24.76       25.69      1.36 o
   6  -5   4       26.84       27.24      1.40 o
   7  -5   4       82.13       83.15      3.27 o
  -8  -4   4        0.94        1.01      0.71 o
  -7  -4   4       38.18       40.06      1.97 o
  -6  -4   4       43.33       40.46      3.08 o
  -5  -4   4      222.52      217.20      3.52 o
  -4  -4   4       38.96       39.84      1.18 o
  -3  -4   4      147.61      129.70      1.93 o
  -2  -4   4      351.80      398.18      5.05 o
  -1  -4   4      167.32      180.73      2.93 o
   0  -4   4      653.03      681.64      7.95 o
   1  -4   4       99.65       96.70      2.32 o
   2  -4   4      156.64      163.72      3.00 o
   3  -4   4       26.11       19.74      1.00 o
   4  -4   4       86.04       89.12      2.20 o
   5  -4   4       16.92       16.57      1.20 o
   6  -4   4       20.69       19.69      1.03 o
   7  -4   4        7.37        7.75      1.19 o
  -8  -3   4       11.28       11.75      1.17 o
  -7  -3   4      158.38      168.07      3.76 o
  -6  -3   4        4.73        3.33      0.48 o
  -5  -3   4       75.15       69.63      1.80 o
  -4  -3   4      128.00      138.14      2.39 o
  -3  -3   4        5.77        3.40      0.38 o
  -2  -3   4      241.57      248.61      3.33 o
  -1  -3   4     1134.34     1234.76     19.70 o
   0  -3   4       18.07       27.80      0.77 o
   1  -3   4      244.20      282.72      4.19 o
   2  -3   4      658.08      668.71      9.30 o
   3  -3   4      102.12      112.27      1.98 o
   4  -3   4      601.06      590.34      7.38 o
   5  -3   4       44.09       46.59      1.80 o
   6  -3   4       43.65       41.27      3.45 o
   7  -3   4       27.15       29.94      1.70 o
   8  -3   4        4.79        7.46      2.34 o
  -8  -2   4        5.67        5.47      1.28 o
  -7  -2   4       65.65       65.79      2.02 o
  -6  -2   4        3.58        1.98      0.58 o
  -5  -2   4      314.76      315.35      4.37 o
  -4  -2   4        4.54        4.28      0.56 o
  -3  -2   4      618.05      610.31      7.39 o
  -2  -2   4      446.53      497.84      5.98 o
  -1  -2   4      451.23      519.45     12.67 o
   0  -2   4      439.63      438.89      5.90 o
   1  -2   4      124.74      145.61      2.93 o
   2  -2   4     1480.07     1649.18     21.45 o
   3  -2   4      195.61      201.39      4.30 o
   4  -2   4        1.83        2.20      0.37 o
   5  -2   4       15.16       14.28      1.20 o
   6  -2   4       84.07       83.06      2.64 o
   7  -2   4        0.35        0.78      1.32 o
   8  -2   4        1.65        2.19      1.71 o
  -8  -1   4       15.22       17.43      1.96 o
  -7  -1   4       62.38       67.57      2.95 o
  -6  -1   4       37.46       41.45      2.24 o
  -5  -1   4       21.57       24.97      1.46 o
  -4  -1   4       68.67       72.57      1.75 o
  -3  -1   4      746.39      815.79      9.67 o
  -2  -1   4      519.18      541.65      6.27 o
  -1  -1   4      924.91      973.95     21.08 o
   0  -1   4      357.66      373.55      8.12 o
   1  -1   4      354.60      419.18     12.38 o
   2  -1   4      880.11      949.27     15.52 o
   3  -1   4       50.55       59.05      2.25 o
   4  -1   4      726.46      729.84     12.53 o
   5  -1   4       33.17       33.11      1.41 o
   6  -1   4       39.28       37.70      1.77 o
   7  -1   4       28.43       32.31      3.70 o
   8  -1   4        3.97        1.82      1.59 o
  -8   0   4       27.97       23.40      2.21 o
  -7   0   4       17.63       18.19      1.78 o
  -6   0   4        4.03        2.42      0.81 o
  -5   0   4      361.38      358.59      5.59 o
  -3   0   4     2093.89     2109.54     47.90 o
  -2   0   4        9.53       17.20      0.98 o
  -1   0   4      202.44      189.76      8.10 o
   0   0   4      136.53      114.01      2.24 o
   2   0   4      542.53      586.54      9.36 o
   3   0   4      112.35      120.20      3.41 o
   4   0   4       42.60       45.54      1.42 o
   5   0   4        0.23       -0.33      0.75 o
   6   0   4       84.01       79.44      4.61 o
   7   0   4        4.29        5.71      1.77 o
   8   0   4      121.63      123.68      6.92 o
  -8   1   4       15.21       14.91      1.82 o
  -7   1   4       59.69       55.79      2.73 o
  -6   1   4       38.00       39.24      2.06 o
  -5   1   4       20.56       23.34      1.52 o
  -4   1   4       68.54       72.30      1.83 o
  -3   1   4      756.57      848.78     13.13 o
  -2   1   4      514.32      511.27     30.51 o
  -1   1   4      911.17      959.89     22.10 o
   0   1   4      356.48      362.05      8.70 o
   1   1   4      362.29      427.40      9.57 o
   2   1   4      886.50      971.89     22.45 o
   3   1   4       51.12       59.41      2.85 o
   4   1   4      729.67      728.37     18.70 o
   5   1   4       32.56       32.85      2.74 o
   6   1   4       36.35       29.82      3.23 o
   7   1   4       29.30       27.45      3.46 o
   8   1   4        3.99        2.27      1.60 o
  -8   2   4        5.81        3.94      1.15 o
  -7   2   4       64.25       63.94      2.93 o
  -6   2   4        3.59        3.18      1.02 o
  -5   2   4      319.17      307.08      6.68 o
  -4   2   4        4.44        4.12      0.54 o
  -3   2   4      626.50      613.25      8.66 o
  -2   2   4      433.43      497.22      8.50 o
  -1   2   4      453.33      514.65      7.56 o
   0   2   4      423.38      408.79     10.07 o
   2   2   4     1478.76     1666.33     37.69 o
   3   2   4      196.34      208.00      6.36 o
   4   2   4        2.00        0.90      0.87 o
   5   2   4       15.27       14.00      2.07 o
   6   2   4       87.18       85.01      4.78 o
   7   2   4        0.37        0.86      1.35 o
   8   2   4        1.99        1.33      1.62 o
  -8   3   4       11.37        9.08      1.56 o
  -7   3   4      153.92      165.62      5.00 o
  -6   3   4        4.67        4.14      0.97 o
  -5   3   4       75.93       75.34      2.11 o
  -4   3   4      131.88      141.91      2.88 o
  -3   3   4        5.29        4.48      0.78 o
  -2   3   4      237.75      252.81      4.82 o
  -1   3   4     1142.02     1227.70     16.05 o
   0   3   4       17.13       29.65      1.27 o
   1   3   4      234.77      273.19      5.07 o
   2   3   4      661.54      673.43     11.38 o
   3   3   4      103.26      113.55      4.41 o
   4   3   4      600.86      584.60     10.62 o
   5   3   4       43.56       45.68      3.20 o
   6   3   4       43.52       48.77      3.54 o
   7   3   4       27.09       29.48      3.55 o
   8   3   4        4.92        3.89      1.98 o
  -8   4   4        1.04        0.89      1.02 o
  -7   4   4       37.30       42.15      6.17 o
  -6   4   4       42.90       43.39      2.22 o
  -5   4   4      224.13      221.22      4.26 o
  -4   4   4       37.94       39.95      1.42 o
  -3   4   4      148.19      134.99      2.59 o
  -2   4   4      355.05      399.19      5.93 o
  -1   4   4      168.42      179.89      2.90 o
   0   4   4      649.78      669.71      7.94 o
   1   4   4       98.60      102.22      2.36 o
   2   4   4      163.46      170.18      3.66 o
   3   4   4       26.61       24.02      1.30 o
   4   4   4       84.47       82.24      5.08 o
   5   4   4       17.26       18.91      2.39 o
   6   4   4       21.81       21.30      2.84 o
   7   4   4        7.38        8.72      2.26 o
  -8   5   4        5.50        7.69      2.20 o
  -7   5   4       69.25       80.34      4.69 o
  -6   5   4       33.55       33.84      2.01 o
  -5   5   4       38.16       39.39      2.58 o
  -4   5   4        8.25        7.97      0.77 o
  -3   5   4      433.88      411.52     11.99 o
  -2   5   4      272.73      272.44      6.60 o
  -1   5   4      144.92      142.25      3.52 o
   0   5   4       29.15       29.02      0.97 o
   1   5   4      263.09      278.51      7.97 o
   2   5   4      613.23      604.11     15.43 o
   3   5   4       25.28       21.77      2.16 o
   4   5   4      272.30      282.25      6.08 o
   5   5   4       25.75       25.05      2.81 o
   6   5   4       25.30       21.82      2.92 o
  -6   6   4        6.32        7.96      1.95 o
  -5   6   4      244.76      251.25      8.85 o
  -4   6   4       52.60       45.20      3.31 o
  -3   6   4       48.98       47.02      3.15 o
  -2   6   4       62.91       57.42      3.67 o
  -1   6   4      237.75      221.28      5.94 o
   0   6   4      216.32      208.15      4.59 o
   1   6   4       60.09       52.38      3.28 o
   2   6   4       24.87       22.49      2.27 o
   3   6   4       16.39       18.83      2.13 o
   4   6   4       12.21       10.89      1.77 o
   5   6   4       12.75       17.17      2.20 o
  -6   7   4       20.89       23.74      3.12 o
  -5   7   4        3.95        5.06      1.66 o
  -4   7   4      232.32      233.92      8.51 o
  -3   7   4       79.28       85.21      3.03 o
  -2   7   4       23.96       27.84      3.35 o
  -1   7   4      283.10      266.85      4.62 o
   0   7   4       26.50       20.88      1.22 o
   1   7   4       41.86       39.89      1.90 o
   2   7   4      192.37      191.41      6.86 o
   3   7   4        5.86        4.73      1.35 o
   4   7   4       56.29       52.86      3.47 o
   5   7   4       14.92       14.06      2.22 o
  -6   8   4       26.27       26.93      3.54 o
  -5   8   4       99.23      106.71      4.00 o
  -4   8   4        9.07       10.26      1.60 o
  -3   8   4      115.89      119.25      3.81 o
  -2   8   4      102.69       99.54      6.37 o
  -1   8   4       24.46       24.54      1.44 o
   0   8   4      154.95      153.85      3.20 o
   1   8   4       96.11       93.45      3.46 o
   2   8   4       42.87       47.76      3.34 o
   3   8   4        6.72        6.64      1.61 o
   4   8   4        1.76        1.61      1.20 o
   5   8   4       20.00       16.99      2.59 o
  -5   9   4       27.16       28.57      2.49 o
  -4   9   4       36.29       39.56      2.54 o
  -3   9   4       42.53       40.77      3.67 o
  -2   9   4       13.95       14.41      1.89 o
  -1   9   4       72.58       73.48      2.08 o
   0   9   4        8.82        8.99      0.77 o
   1   9   4        2.94        3.19      1.34 o
   2   9   4       42.06       39.85      3.21 o
   3   9   4       55.10       58.36      4.04 o
   4   9   4       47.43       49.59      3.79 o
   5   9   4       66.26       60.81      4.24 o
  -5  10   4       11.61        6.75      2.33 o
  -4  10   4       47.23       51.28      4.29 o
  -3  10   4       34.82       36.43      3.19 o
  -2  10   4       36.50       34.30      1.98 o
  -1  10   4        5.24        4.24      1.09 o
   0  10   4       43.15       43.72      3.71 o
   1  10   4       51.81       52.24      2.61 o
   2  10   4       54.37       57.95      4.02 o
   3  10   4        2.30        0.90      1.31 o
   4  10   4        3.85        4.16      1.76 o
  -3  11   4       16.38       21.04      3.36 o
  -2  11   4       11.73       11.11      2.58 o
  -1  11   4       27.02       35.14      3.99 o
   0  11   4       29.72       26.35      2.28 o
   1  11   4       24.17       23.30      3.00 o
   2  11   4       27.41       33.61      3.62 o
   3  11   4       17.32       17.86      2.83 o
  -1 -11   5       18.65       20.34      2.80 o
   0 -11   5        2.09        5.42      1.74 o
   1 -11   5       34.35       32.15      3.50 o
   2 -11   5       12.31       14.78      2.56 o
  -2 -10   5        2.31        0.68      1.10 o
  -1 -10   5        6.03        5.96      1.61 o
   0 -10   5       11.14       10.37      1.99 o
   1 -10   5       22.97       26.04      2.98 o
   2 -10   5       32.99       34.30      3.53 o
   3 -10   5       12.97       12.64      2.34 o
   4 -10   5       31.62       33.01      3.59 o
  -2  -9   5       38.44       39.35      2.86 o
  -1  -9   5        6.15        6.26      1.51 o
   0  -9   5       27.90       26.16      2.76 o
   1  -9   5      208.89      201.98      7.55 o
   2  -9   5      133.09      144.26      6.17 o
   3  -9   5       71.25       72.89      4.33 o
   4  -9   5        2.31        0.46      0.91 o
   5  -9   5        4.42        6.09      1.83 o
  -6  -8   5       61.70       77.11      4.84 o
  -5  -8   5      103.04       97.98      4.98 o
  -4  -8   5       13.69       13.86      2.10 o
  -2  -8   5       13.68       14.67      1.91 o
  -1  -8   5       15.57       14.24      1.91 o
   0  -8   5       27.86       23.20      2.47 o
   1  -8   5       47.70       49.51      3.19 o
   2  -8   5      118.51      122.50      5.34 o
   3  -8   5       44.11       46.72      2.30 o
   4  -8   5        4.05        4.32      1.03 o
   5  -8   5       17.56       16.85      1.82 o
   6  -8   5       18.02       21.78      3.12 o
  -7  -7   5       21.67       22.89      2.97 o
  -6  -7   5       12.29       10.33      1.36 o
  -5  -7   5       20.45       19.18      1.73 o
  -4  -7   5      154.10      153.94      5.91 o
  -3  -7   5       81.67       89.23      4.18 o
  -2  -7   5      305.03      314.10      9.01 o
  -1  -7   5      108.56      108.61      4.35 o
   0  -7   5       71.12       73.83      3.56 o
   1  -7   5      248.76      254.32      7.96 o
   2  -7   5        3.04        1.90      1.03 o
   3  -7   5      133.45      138.82      3.94 o
   4  -7   5       27.22       25.78      1.56 o
   5  -7   5        0.04       -0.37      0.57 o
   6  -7   5        9.36       12.80      2.33 o
  -7  -6   5        7.62        7.06      1.75 o
  -6  -6   5       55.70       53.48      2.39 o
  -5  -6   5       63.35       68.73      2.66 o
  -4  -6   5       76.48       79.89      4.70 o
  -3  -6   5       93.27       90.64      2.69 o
  -2  -6   5      163.45      159.80      3.79 o
  -1  -6   5       90.53       93.18      3.78 o
   0  -6   5       84.67       86.04      3.67 o
   1  -6   5      101.54       87.31      3.77 o
   2  -6   5       76.69       62.59      2.50 o
   3  -6   5       25.21       29.80      1.41 o
   4  -6   5       34.17       35.36      1.57 o
   5  -6   5       94.34       95.95      2.60 o
   6  -6   5        2.32        1.85      0.95 o
   7  -6   5       43.71       43.23      3.25 o
  -8  -5   5       17.25       16.86      1.74 o
  -7  -5   5       20.92       20.45      1.22 o
  -6  -5   5       47.82       46.63      1.53 o
  -5  -5   5       91.68       87.79      2.03 o
  -4  -5   5       61.71       60.16      1.51 o
  -3  -5   5       19.96       19.91      0.85 o
  -2  -5   5      858.81      839.61     11.42 o
  -1  -5   5       76.81       66.47      1.55 o
   0  -5   5       50.06       46.38      1.46 o
   1  -5   5       62.72       53.02      1.40 o
   2  -5   5      169.91      163.68      2.73 o
   3  -5   5      364.03      344.56      4.90 o
   4  -5   5        8.95        9.01      0.76 o
   5  -5   5       28.49       31.16      1.46 o
   6  -5   5       27.53       26.11      1.37 o
   7  -5   5       29.62       35.96      2.27 o
  -8  -4   5       81.48       85.02      2.64 o
  -7  -4   5       11.09       10.71      1.11 o
  -6  -4   5      204.04      214.26      3.62 o
  -5  -4   5       41.02       40.34      1.29 o
  -4  -4   5      146.45      156.86      2.67 o
  -3  -4   5      105.32       98.93      1.62 o
  -2  -4   5       77.89       81.50      1.54 o
  -1  -4   5      157.27      168.11      2.46 o
   0  -4   5      247.75      262.59      3.86 o
   1  -4   5        5.41        6.30      0.52 o
   2  -4   5       76.24       77.37      2.22 o
   3  -4   5      220.35      208.53      3.26 o
   4  -4   5       34.19       30.29      1.07 o
   5  -4   5      249.44      245.14      4.49 o
   6  -4   5       15.56       14.27      0.89 o
   7  -4   5       19.21       19.21      1.71 o
  -8  -3   5        4.46        5.17      0.81 o
  -7  -3   5        5.73        6.37      1.08 o
  -6  -3   5        7.21        7.77      1.37 o
  -5  -3   5       99.33       99.16      2.03 o
  -4  -3   5      380.77      381.26      5.16 o
  -3  -3   5      151.84      158.85      2.20 o
  -2  -3   5      743.51      770.17      9.08 o
  -1  -3   5      197.02      197.48      2.72 o
   0  -3   5      330.63      374.78      5.35 o
   1  -3   5     1014.79     1051.51     14.03 o
   2  -3   5       77.15       87.55      1.63 o
   3  -3   5      457.98      454.42      5.86 o
   4  -3   5      100.75      106.01      2.01 o
   5  -3   5       80.52       82.38      2.00 o
   6  -3   5       57.82       52.02      2.26 o
   7  -3   5        4.88        5.61      0.94 o
   8  -3   5        2.24        0.92      1.76 o
  -8  -2   5       33.69       34.48      2.62 o
  -7  -2   5       46.18       44.28      2.30 o
  -6  -2   5      326.19      332.45      5.75 o
  -5  -2   5        7.93        8.09      0.59 o
  -4  -2   5      205.35      204.15      3.09 o
  -3  -2   5      314.51      290.49      3.94 o
  -2  -2   5      231.80      279.35      4.26 o
  -1  -2   5      755.66      816.83     14.61 o
   0  -2   5      362.41      372.65      5.21 o
   1  -2   5       24.44       29.73      1.05 o
   2  -2   5      118.99      131.26      3.76 o
   3  -2   5      137.39      123.89      2.55 o
   4  -2   5       15.45       18.95      1.35 o
   5  -2   5      255.89      240.90      5.35 o
   6  -2   5        8.25        7.81      0.97 o
   7  -2   5       73.77       74.29      4.92 o
   8  -2   5        8.85        7.86      2.31 o
  -8  -1   5       12.00       10.21      1.86 o
  -7  -1   5       52.06       61.05      8.53 o
  -6  -1   5        4.32        2.85      0.59 o
  -5  -1   5        4.69        3.99      0.56 o
  -4  -1   5      727.80      703.73      8.51 o
  -3  -1   5      106.30      122.64      2.36 o
  -2  -1   5     1857.36     1980.67     52.40 o
  -1  -1   5        3.88        8.04      0.74 o
   0  -1   5      397.41      404.56      5.59 o
   1  -1   5     1528.30     1656.27     31.56 o
   2  -1   5       72.21       83.20      2.03 o
   3  -1   5      303.28      291.84      6.83 o
   4  -1   5       81.01       81.90      2.36 o
   5  -1   5        9.92        8.01      0.83 o
   6  -1   5       60.18       57.71      1.70 o
   7  -1   5       49.97       54.34      4.27 o
   8  -1   5        6.35        5.63      2.08 o
  -8   0   5       47.57       47.38      4.24 o
  -7   0   5       99.12       91.61      8.45 o
  -6   0   5       64.20       72.85      2.93 o
  -5   0   5        0.86        0.96      0.35 o
  -4   0   5        5.72        3.04      0.48 o
  -3   0   5      275.49      281.37      4.35 o
  -2   0   5      378.67      356.90     24.65 o
  -1   0   5      500.47      536.13      8.89 o
   2   0   5      409.54      440.08     16.76 o
   4   0   5       20.98       18.37      1.48 o
   5   0   5      411.96      429.76     12.85 o
   6   0   5       13.23       12.92      2.31 o
   7   0   5        4.97        8.06      2.12 o
   8   0   5        4.92        0.75      1.60 o
  -8   1   5       12.45       14.87      1.81 o
  -7   1   5       52.62       54.14      2.70 o
  -6   1   5        4.44        3.49      1.19 o
  -5   1   5        4.57        3.41      1.33 o
  -4   1   5      729.43      708.38      8.49 o
  -3   1   5      107.17      129.49      2.01 o
  -2   1   5     1874.36     2079.30     26.14 o
  -1   1   5        3.74        9.31      0.76 o
   0   1   5      389.96      391.94      9.55 o
   1   1   5     1508.79     1630.82     25.67 o
   2   1   5       73.31       80.85      3.07 o
   3   1   5      297.81      288.51      4.15 o
   4   1   5       79.95       81.61      3.92 o
   5   1   5        9.13        8.01      1.66 o
   6   1   5       59.75       59.79      4.03 o
   7   1   5       51.13       47.29      4.06 o
   8   1   5        6.57        4.80      2.11 o
  -8   2   5       32.15       32.54      2.57 o
  -7   2   5       46.41       42.34      2.39 o
  -6   2   5      319.69      328.23      7.38 o
  -5   2   5        8.06        7.00      0.81 o
  -4   2   5      203.06      204.27      3.72 o
  -3   2   5      314.21      296.98      4.66 o
  -2   2   5      236.01      284.21      3.71 o
  -1   2   5      762.72      815.87     14.55 o
   0   2   5      352.92      362.50      6.29 o
   1   2   5       23.17       25.92      0.60 o
   2   2   5      126.19      145.32      4.47 o
   3   2   5      136.56      128.62      4.63 o
   4   2   5       15.42       20.34      2.20 o
   5   2   5      254.46      240.54      8.51 o
   6   2   5        7.98        5.66      1.64 o
   7   2   5       74.23       76.14      5.06 o
   8   2   5        8.69        9.26      2.53 o
  -8   3   5        5.09        7.37      1.43 o
  -7   3   5        5.78        7.93      1.33 o
  -6   3   5        7.33        7.74      1.17 o
  -5   3   5       97.82       98.68      2.51 o
  -4   3   5      382.65      386.22      6.97 o
  -3   3   5      153.67      161.72      2.96 o
  -2   3   5      745.59      778.07     13.81 o
  -1   3   5      197.01      202.53      3.18 o
   0   3   5      334.87      375.58      9.02 o
   1   3   5     1018.32     1064.33     24.61 o
   2   3   5       75.74       87.97      2.91 o
   3   3   5      459.99      457.32      9.00 o
   4   3   5      101.85      109.45      3.57 o
   5   3   5       79.06       76.03      4.28 o
   6   3   5       58.04       51.22      3.81 o
   7   3   5        4.68        5.41      1.96 o
   8   3   5        2.29        1.43      1.81 o
  -8   4   5       80.56       80.94      3.57 o
  -7   4   5       11.33       10.85      1.51 o
  -6   4   5      205.60      216.96      5.47 o
  -5   4   5       41.60       39.12      1.55 o
  -4   4   5      149.41      157.02      3.16 o
  -3   4   5      104.71      101.43      2.71 o
  -2   4   5       79.18       81.99      4.22 o
  -1   4   5      161.86      169.80      2.40 o
   0   4   5      242.13      255.50      4.18 o
   1   4   5        5.90        5.74      1.12 o
   2   4   5       75.64       78.67      2.21 o
   3   4   5      223.90      213.22      4.63 o
   4   4   5       33.30       28.37      1.54 o
   5   4   5      248.75      248.71      8.63 o
   6   4   5       15.64       11.61      2.23 o
   7   4   5       20.76       20.36      3.16 o
  -8   5   5       16.82       17.13      2.89 o
  -7   5   5       20.66       20.13      2.75 o
  -6   5   5       46.37       48.44      2.31 o
  -5   5   5       91.54       89.92      2.70 o
  -4   5   5       61.31       62.30      3.84 o
  -3   5   5       19.50       22.91      1.49 o
  -2   5   5      861.92      817.77     14.41 o
  -1   5   5       78.71       69.42      2.12 o
   0   5   5       48.83       43.40      1.24 o
   1   5   5       60.23       53.53      1.91 o
   2   5   5      171.43      177.00      5.76 o
   3   5   5      364.30      342.68      9.80 o
   4   5   5        8.33        9.40      1.11 o
   5   5   5       29.30       26.86      2.86 o
   6   5   5       28.22       22.53      3.02 o
  -6   6   5       54.89       56.87      3.98 o
  -5   6   5       62.56       64.82      4.18 o
  -4   6   5       77.79       78.60      4.40 o
  -3   6   5       94.69       89.86      3.00 o
  -2   6   5      165.97      152.97      6.18 o
  -1   6   5       92.95       94.21      4.17 o
   0   6   5       83.48       86.64      1.93 o
   1   6   5       99.85       91.06      2.76 o
   2   6   5       75.88       67.03      3.47 o
   3   6   5       25.79       23.58      2.41 o
   4   6   5       33.65       32.71      2.61 o
  -6   7   5       11.99       10.23      2.30 o
  -5   7   5       20.10       16.43      2.59 o
  -4   7   5      151.16      143.41      4.40 o
  -3   7   5       83.05       84.77      3.09 o
  -2   7   5      311.49      306.77      8.21 o
  -1   7   5      106.99      105.26      2.46 o
   0   7   5       71.19       76.49      2.19 o
   1   7   5      241.45      245.52      6.38 o
   2   7   5        2.67        1.59      1.00 o
   3   7   5      134.82      136.35      5.69 o
   4   7   5       26.75       30.72      2.97 o
   5   7   5        0.02        0.19      1.00 o
  -6   8   5       60.26       70.27      4.94 o
  -5   8   5      103.25      107.51      4.04 o
  -4   8   5       13.22       17.46      1.79 o
  -3   8   5       22.03       23.12      3.83 o
  -2   8   5       13.28       13.81      1.86 o
  -1   8   5       15.21       12.93      1.05 o
   0   8   5       30.19       32.12      2.59 o
   1   8   5       48.07       50.24      2.86 o
   2   8   5      116.73      122.88      5.46 o
   3   8   5       43.04       47.75      3.47 o
   4   8   5        3.96        4.20      1.41 o
   5   8   5       19.72       21.22      2.70 o
  -5   9   5       29.05       19.08      3.08 o
  -4   9   5       76.52       75.29      3.28 o
  -3   9   5       17.04       17.31      1.71 o
  -2   9   5       38.98       38.16      2.06 o
  -1   9   5        6.22        4.99      0.79 o
   0   9   5       27.97       28.16      1.50 o
   1   9   5      211.31      206.72      5.42 o
   2   9   5      134.00      146.25      6.36 o
   3   9   5       69.34       71.18      4.31 o
   4   9   5        2.67        1.02      1.26 o
   5   9   5        4.63        1.61      1.44 o
  -4  10   5       15.91       14.49      2.80 o
  -3  10   5        0.61        1.20      1.43 o
  -2  10   5        2.22        1.83      0.79 o
  -1  10   5        6.19        6.41      1.96 o
   0  10   5       10.01        9.75      1.43 o
   1  10   5       22.65       24.63      1.59 o
   2  10   5       33.29       38.73      3.25 o
   3  10   5       12.21       11.95      2.28 o
   4  10   5       31.84       36.70      3.85 o
  -3  11   5       46.92       38.83      4.48 o
  -2  11   5       16.62       15.89      2.91 o
  -1  11   5       17.72       15.75      2.85 o
   0  11   5        2.15        0.77      1.54 o
   1  11   5       35.55       35.62      3.68 o
   2  11   5       12.75       13.55      2.45 o
   3  11   5       20.24       14.34      2.57 o
  -1 -11   6        5.90        2.55      1.44 o
   0 -11   6        7.95        6.94      1.96 o
   1 -11   6       11.06        7.34      1.97 o
   2 -11   6        3.09        3.39      1.66 o
  -2 -10   6        8.23        3.16      1.39 o
  -1 -10   6       33.88       36.65      3.03 o
   0 -10   6       10.67        8.86      1.91 o
   1 -10   6       11.32       11.24      2.19 o
   2 -10   6       22.97       23.60      3.00 o
   3 -10   6       15.33       16.86      2.67 o
   4 -10   6       77.85       86.32      5.20 o
  -2  -9   6       14.85       17.45      2.26 o
  -1  -9   6       36.53       36.36      2.86 o
   0  -9   6        0.70        0.80      1.03 o
   1  -9   6       28.06       29.50      3.04 o
   2  -9   6       96.72       88.26      4.78 o
   3  -9   6       81.07       83.31      4.65 o
   4  -9   6       15.65       15.17      1.72 o
   5  -9   6        3.67        1.75      1.51 o
  -6  -8   6       12.49       12.17      2.38 o
  -5  -8   6        0.91        0.98      1.26 o
  -4  -8   6       91.19       85.17      4.52 o
  -2  -8   6       33.12       29.37      2.43 o
  -1  -8   6      125.42      125.04      5.17 o
   0  -8   6      181.21      173.72      6.47 o
   1  -8   6       44.65       44.13      3.09 o
   2  -8   6       22.39       21.65      2.61 o
   3  -8   6       81.25       83.00      4.30 o
   4  -8   6      136.23      138.67      4.28 o
   5  -8   6       33.27       39.97      4.42 o
  -7  -7   6        1.62        3.34      1.62 o
  -6  -7   6       19.40       21.17      1.88 o
  -5  -7   6      121.03      129.39      4.04 o
  -4  -7   6       50.42       48.21      3.13 o
  -3  -7   6      134.99      137.60      3.72 o
  -2  -7   6        9.31        9.00      1.49 o
  -1  -7   6       74.69       78.62      3.64 o
   0  -7   6      145.26      146.08      5.52 o
   1  -7   6       81.41       76.30      3.76 o
   2  -7   6      138.17      132.43      5.32 o
   3  -7   6       64.55       64.40      4.44 o
   4  -7   6        7.51        7.57      0.94 o
   5  -7   6        1.51       -0.16      0.67 o
   6  -7   6       91.84       98.17      5.29 o
  -7  -6   6       39.01       36.72      3.49 o
  -6  -6   6        2.34        2.57      0.85 o
  -5  -6   6        3.59        2.92      0.79 o
  -4  -6   6       58.55       60.68      2.43 o
  -3  -6   6      151.02      153.67      6.80 o
  -2  -6   6       85.99       85.12      2.74 o
  -1  -6   6      309.58      295.94      8.38 o
   0  -6   6      107.99      105.20      4.20 o
   1  -6   6       88.88       93.18      3.97 o
   2  -6   6      224.77      220.73      5.05 o
   3  -6   6        9.07        6.96      0.83 o
   4  -6   6       92.60       89.74      2.48 o
   5  -6   6       21.48       20.12      1.69 o
   6  -6   6        0.21        1.38      1.24 o
  -8  -5   6        1.00        0.64      0.88 o
  -7  -5   6       40.42       39.36      1.96 o
  -6  -5   6       18.78       19.04      1.12 o
  -5  -5   6      264.95      272.01      6.06 o
  -4  -5   6       28.94       28.98      2.37 o
  -3  -5   6      105.61      114.08      2.13 o
  -2  -5   6       26.23       26.10      1.03 o
  -1  -5   6       30.66       28.99      1.02 o
   0  -5   6      439.77      436.64      7.78 o
   1  -5   6       40.09       39.48      1.25 o
   2  -5   6        0.47        0.01      0.30 o
   3  -5   6      334.90      335.87      4.88 o
   4  -5   6       46.13       45.32      1.43 o
   5  -5   6        3.33        2.85      0.66 o
   6  -5   6       40.28       42.54      2.28 o
   7  -5   6       17.77       19.94      2.20 o
  -8  -4   6        4.91        4.99      0.92 o
  -7  -4   6       77.40       82.95      2.58 o
  -6  -4   6       59.82       61.54      1.69 o
  -5  -4   6       13.26       11.79      0.83 o
  -4  -4   6        3.68        3.64      0.49 o
  -3  -4   6      302.85      281.07      3.95 o
  -2  -4   6        9.23       10.98      0.63 o
  -1  -4   6      579.59      590.31      8.39 o
   0  -4   6      137.94      154.17      2.66 o
   1  -4   6      102.96      101.69      2.08 o
   2  -4   6      386.40      384.57      5.17 o
   3  -4   6       76.06       70.47      1.95 o
   4  -4   6      207.68      204.74      3.36 o
   5  -4   6       45.82       43.73      1.58 o
   6  -4   6       50.31       50.27      1.54 o
   7  -4   6        8.51        7.30      1.68 o
  -8  -3   6       24.07       23.48      1.41 o
  -7  -3   6      134.56      139.38      3.37 o
  -6  -3   6       11.67       10.76      0.74 o
  -5  -3   6      411.46      419.39      5.73 o
  -4  -3   6       57.69       54.00      1.38 o
  -3  -3   6      598.92      570.93      7.10 o
  -2  -3   6       41.86       36.96      0.95 o
  -1  -3   6      101.94      116.15      1.86 o
   0  -3   6      430.84      451.49      6.42 o
   1  -3   6      485.27      525.01      7.56 o
   2  -3   6      354.61      381.90      6.56 o
   3  -3   6       62.46       64.74      1.47 o
   4  -3   6      118.66      110.06      3.08 o
   5  -3   6       27.21       26.26      1.13 o
   6  -3   6       53.01       59.50      2.44 o
   7  -3   6        9.39        7.91      1.09 o
  -8  -2   6       15.97       15.09      1.82 o
  -7  -2   6       94.18       99.48      2.65 o
  -6  -2   6        8.37        8.63      0.89 o
  -5  -2   6       18.21       18.22      0.81 o
  -4  -2   6        4.54        6.06      0.72 o
  -3  -2   6      127.98      124.66      1.92 o
  -2  -2   6      164.80      176.09      2.56 o
  -1  -2   6     1159.15     1272.50     14.48 o
   0  -2   6      190.22      194.44      2.67 o
   1  -2   6      407.11      434.86      6.21 o
   2  -2   6      728.22      761.06     10.44 o
   3  -2   6       14.52       16.57      0.97 o
   4  -2   6      220.24      216.63      3.71 o
   5  -2   6      149.26      151.35      3.93 o
   6  -2   6       57.94       58.93      2.22 o
   7  -2   6        0.67        0.53      1.26 o
   8  -2   6        7.27        4.35      2.17 o
  -8  -1   6       43.86       42.72      2.60 o
  -7  -1   6       80.55       88.53      3.40 o
  -6  -1   6       19.83       18.02      1.17 o
  -5  -1   6      237.12      242.31      4.29 o
  -4  -1   6        0.27       -0.22      0.24 o
  -3  -1   6      671.90      620.31      7.61 o
  -2  -1   6      162.57      160.47      2.34 o
  -1  -1   6        3.65        4.76      0.44 o
   0  -1   6     1462.64     1530.81     22.56 o
   1  -1   6     1362.13     1587.15     20.54 o
   2  -1   6      402.28      457.18      8.09 o
   3  -1   6      149.86      149.76      2.71 o
   4  -1   6       43.43       43.20      1.94 o
   5  -1   6       36.67       35.15      1.58 o
   6  -1   6       44.42       45.53      4.84 o
   7  -1   6        3.57        3.04      1.67 o
   8  -1   6       83.48       86.19      5.96 o
  -8   0   6       55.76       55.51      5.03 o
  -7   0   6      199.97      192.12      9.60 o
  -6   0   6        3.44        3.57      0.41 o
  -5   0   6        2.02        2.00      0.75 o
  -4   0   6       14.45       17.73      0.73 o
  -3   0   6      487.55      529.09      6.32 o
  -2   0   6        0.81        0.73      0.22 o
  -1   0   6      999.00     1017.58     23.21 o
   0   0   6        5.73        4.00      0.59 o
   1   0   6       93.43       87.18      5.24 o
   2   0   6      566.36      589.98      8.06 o
   3   0   6        3.60       -0.15      0.20 o
   4   0   6        0.11        0.38      0.34 o
   5   0   6      197.12      193.49      6.64 o
   6   0   6       21.63       16.25      2.57 o
   7   0   6        9.18        6.95      2.03 o
   8   0   6        3.80        5.11      2.19 o
  -8   1   6       43.65       42.57      2.70 o
  -7   1   6       79.56       76.31      3.21 o
  -6   1   6       20.17       17.53      1.61 o
  -5   1   6      231.49      237.10      5.51 o
  -4   1   6        0.26        0.19      0.24 o
  -3   1   6      664.98      639.51      8.42 o
  -2   1   6      158.51      163.15      3.15 o
  -1   1   6        3.70        4.88      0.42 o
   0   1   6     1477.24     1531.90     24.33 o
   1   1   6     1369.64     1571.26     37.25 o
   2   1   6      399.94      462.58      7.75 o
   3   1   6      155.34      157.61      2.87 o
   4   1   6       43.21       39.79      2.70 o
   5   1   6       35.86       39.50      3.08 o
   6   1   6       43.55       41.43      3.54 o
   7   1   6        3.59        2.86      1.72 o
   8   1   6       84.24       93.41      6.14 o
  -8   2   6       16.17       16.96      1.91 o
  -7   2   6       95.59      107.99      5.49 o
  -6   2   6        8.66        9.28      1.99 o
  -5   2   6       17.68       18.72      1.18 o
  -4   2   6        4.77        6.19      1.37 o
  -3   2   6      125.46      126.87      2.04 o
  -2   2   6      162.97      175.08      3.02 o
  -1   2   6     1168.40     1281.43     14.45 o
   0   2   6      188.40      192.85      3.09 o
   1   2   6      398.62      434.39      5.93 o
   2   2   6      728.50      766.80     18.44 o
   3   2   6       14.92       16.95      1.80 o
   4   2   6      210.92      200.61      7.19 o
   5   2   6      148.02      150.53      6.30 o
   6   2   6       55.46       55.87      4.08 o
   7   2   6        0.74        1.40      1.42 o
   8   2   6        7.07        4.80      2.11 o
  -8   3   6       25.10       25.21      2.26 o
  -7   3   6      133.28      139.94      4.44 o
  -6   3   6       12.25       10.97      1.31 o
  -5   3   6      414.21      414.07      6.81 o
  -4   3   6       57.47       58.57      1.70 o
  -3   3   6      598.91      582.54      8.41 o
  -2   3   6       42.33       35.94      1.13 o
  -1   3   6      102.08      117.24      1.93 o
   0   3   6      439.47      453.23      7.88 o
   1   3   6      494.31      549.79      8.82 o
   2   3   6      356.04      384.52      6.59 o
   3   3   6       58.06       64.25      3.15 o
   4   3   6      118.01      110.01      4.76 o
   5   3   6       27.58       26.10      2.88 o
   6   3   6       53.42       66.39      4.35 o
   7   3   6        9.38        6.99      2.16 o
  -8   4   6        4.80        4.36      1.30 o
  -7   4   6       77.99       82.21      3.38 o
  -6   4   6       60.34       61.72      2.61 o
  -5   4   6       13.39       10.37      0.96 o
  -4   4   6        4.01        5.29      0.83 o
  -3   4   6      296.13      279.10      4.69 o
  -2   4   6        9.59       11.53      0.85 o
  -1   4   6      590.55      607.39      7.23 o
   0   4   6      140.35      148.49      7.35 o
   1   4   6       98.09       98.16      3.73 o
   2   4   6      388.48      396.63     11.74 o
   3   4   6       76.48       78.12      2.40 o
   4   4   6      206.83      207.99      7.21 o
   5   4   6       46.13       46.67      3.40 o
   6   4   6       50.11       54.97      4.00 o
   7   4   6        8.86        7.48      2.26 o
  -7   5   6       42.70       42.91      3.43 o
  -6   5   6       17.74       16.99      1.69 o
  -5   5   6      266.10      281.93      9.68 o
  -4   5   6       29.40       27.69      1.79 o
  -3   5   6      105.25      112.33      5.89 o
  -2   5   6       24.07       24.32      1.56 o
  -1   5   6       31.61       28.79      1.79 o
   0   5   6      444.54      430.08     12.15 o
   1   5   6       43.19       41.54      1.68 o
   2   5   6        0.35        0.63      0.68 o
   3   5   6      331.99      346.22      9.69 o
   4   5   6       47.54       46.23      2.07 o
   5   5   6        3.16        1.72      1.21 o
  -6   6   6        2.46        2.79      1.51 o
  -5   6   6        3.36        3.40      1.42 o
  -4   6   6       58.52       55.92      6.49 o
  -3   6   6      149.03      150.45      8.96 o
  -2   6   6       84.11       81.25      2.70 o
  -1   6   6      311.37      281.11      5.91 o
   0   6   6      106.29      107.09      2.83 o
   1   6   6       86.85       95.53      2.89 o
   2   6   6      229.53      219.86      7.17 o
   3   6   6        8.49        7.40      1.41 o
   4   6   6       89.59       88.20      4.18 o
  -6   7   6       18.71       27.10      3.35 o
  -5   7   6      122.17      128.49      6.31 o
  -4   7   6       49.75       48.62      5.61 o
  -3   7   6      131.81      128.39      7.74 o
  -2   7   6        8.67        8.14      1.06 o
  -1   7   6       72.96       70.11      2.39 o
   0   7   6      149.72      153.28      2.88 o
   1   7   6       81.77       72.75      2.65 o
   2   7   6      136.69      122.48      5.16 o
   3   7   6       65.22       67.08      3.75 o
   4   7   6        8.02        9.92      1.83 o
   5   7   6        1.30        0.50      1.13 o
  -6   8   6       12.10        9.09      2.40 o
  -5   8   6        0.94        0.34      0.95 o
  -4   8   6       92.74       84.32      3.39 o
  -3   8   6       76.21       72.11      2.93 o
  -2   8   6       34.36       32.43      3.22 o
  -1   8   6      124.43      125.77      3.45 o
   0   8   6      179.81      175.91      5.48 o
   1   8   6       46.48       43.77      2.21 o
   2   8   6       23.81       23.25      2.61 o
   3   8   6       80.49       69.35      4.16 o
   4   8   6      131.84      147.53      6.22 o
   5   8   6       33.55       31.95      3.35 o
  -5   9   6       43.55       47.86      4.76 o
  -4   9   6       67.66       68.62      3.16 o
  -3   9   6      126.27      133.42      4.69 o
  -2   9   6       15.07       17.31      1.56 o
  -1   9   6       36.41       37.33      1.93 o
   0   9   6        0.77        0.92      0.60 o
   1   9   6       29.80       26.48      4.51 o
   2   9   6       99.21       95.96      4.94 o
   3   9   6       80.17       78.52      4.59 o
   4   9   6       16.01       19.99      2.74 o
  -4  10   6        4.23        4.38      1.85 o
  -3  10   6       21.76       20.74      3.17 o
  -2  10   6        7.70        7.43      1.99 o
  -1  10   6       33.74       34.10      3.78 o
   0  10   6       11.06       10.10      2.21 o
   1  10   6       11.75       10.74      1.30 o
   2  10   6       23.06       24.29      2.99 o
   3  10   6       16.07       17.54      2.69 o
   4  10   6       76.90       90.35      5.25 o
  -3  11   6       35.17       43.05      4.61 o
  -2  11   6        1.15       -0.01      1.42 o
  -1  11   6        5.70        7.22      2.16 o
   0  11   6        7.15        9.70      2.35 o
   2  11   6        2.81        4.06      1.70 o
  -2 -11   7       10.82       13.06      2.40 o
  -1 -11   7       22.49       22.82      3.00 o
   0 -11   7       69.23       60.80      4.22 o
   1 -11   7       11.40       11.15      2.23 o
   2 -11   7        2.17        1.52      1.39 o
  -2 -10   7       79.85       81.31      4.51 o
  -1 -10   7        0.72        2.66      1.35 o
   0 -10   7       16.79       17.20      2.49 o
   1 -10   7       25.51       20.56      2.82 o
   2 -10   7       12.34       11.00      2.16 o
   3 -10   7        2.06        1.20      1.28 o
  -2  -9   7        2.66        1.60      1.13 o
  -1  -9   7        1.47        0.91      0.96 o
   0  -9   7       74.11       64.36      3.91 o
   1  -9   7      102.95      105.83      5.26 o
   2  -9   7       92.61       91.07      4.93 o
   3  -9   7       97.51      100.75      5.28 o
   4  -9   7       27.04       25.01      3.09 o
  -6  -8   7        3.77        3.31      1.85 o
  -5  -8   7       25.53       22.11      2.72 o
  -4  -8   7      112.25      118.39      5.44 o
  -2  -8   7      137.77      145.70      5.66 o
  -1  -8   7       22.45       22.22      2.43 o
   0  -8   7       61.75       69.15      3.79 o
   1  -8   7      226.97      222.05      7.81 o
   2  -8   7       45.90       44.24      3.24 o
   3  -8   7      114.10      113.58      3.78 o
   4  -8   7        9.99       11.98      1.48 o
   5  -8   7       30.68       31.55      2.42 o
  -7  -7   7        2.77        3.37      1.62 o
  -6  -7   7       19.01       20.48      2.85 o
  -5  -7   7       11.97       12.20      1.48 o
  -4  -7   7       82.85       83.32      4.27 o
  -3  -7   7        3.76        2.92      1.10 o
  -2  -7   7       39.35       40.17      2.59 o
  -1  -7   7       42.59       40.81      2.60 o
   0  -7   7      147.29      142.73      5.51 o
   1  -7   7        3.61        2.73      1.07 o
   2  -7   7      217.47      228.28      7.77 o
   3  -7   7       24.78       25.72      1.88 o
   4  -7   7       50.79       46.25      1.90 o
   5  -7   7       15.20       15.34      1.57 o
   6  -7   7       20.17       24.29      3.17 o
  -7  -6   7       41.53       39.70      3.31 o
  -6  -6   7       10.60        8.51      1.24 o
  -5  -6   7       19.71       19.50      1.81 o
  -4  -6   7      138.51      140.81      3.99 o
  -3  -6   7       90.62       92.29      2.84 o
  -2  -6   7      214.89      228.24      7.00 o
  -1  -6   7      302.45      301.26      8.75 o
   0  -6   7       38.26       44.28      2.62 o
   1  -6   7      114.03      114.08      4.58 o
   2  -6   7       83.14       83.16      2.73 o
   3  -6   7      102.68      103.23      2.65 o
   4  -6   7        2.00        1.41      0.59 o
   5  -6   7       54.51       49.83      2.54 o
   6  -6   7        5.20        4.90      1.62 o
  -7  -5   7        4.76        2.49      0.97 o
  -6  -5   7       87.73       86.23      2.47 o
  -5  -5   7       26.71       27.40      1.44 o
  -4  -5   7       45.48       49.00      1.65 o
  -3  -5   7        9.02        7.03      0.62 o
  -2  -5   7       29.76       25.90      1.81 o
  -1  -5   7       32.98       33.73      2.62 o
   0  -5   7      527.01      512.41      9.12 o
   1  -5   7      177.05      175.10      3.22 o
   2  -5   7      109.18      103.92      2.10 o
   3  -5   7       72.81       70.14      1.76 o
   4  -5   7        3.27        3.94      0.61 o
   5  -5   7      100.68      100.60      3.48 o
   6  -5   7        8.35        8.25      0.92 o
   7  -5   7       28.52       31.79      2.21 o
  -8  -4   7        0.49        1.38      0.76 o
  -7  -4   7        2.89        2.92      0.79 o
  -6  -4   7       62.39       66.13      1.78 o
  -5  -4   7        5.14        4.19      0.56 o
  -4  -4   7      472.45      472.80      7.38 o
  -3  -4   7       48.63       51.61      1.33 o
  -2  -4   7      550.46      570.50      7.09 o
  -1  -4   7       65.50       59.53      1.50 o
   0  -4   7      258.23      262.05      5.13 o
   1  -4   7      160.93      159.59      2.96 o
   2  -4   7       61.59       60.68      1.66 o
   3  -4   7       34.37       41.37      1.67 o
   4  -4   7       12.56       11.69      0.81 o
   5  -4   7        6.28        4.01      1.04 o
   6  -4   7       12.43       12.14      1.46 o
   7  -4   7        4.09        6.28      1.15 o
  -8  -3   7       21.50       24.61      1.46 o
  -7  -3   7       13.67       12.83      1.17 o
  -6  -3   7      189.52      184.83      3.15 o
  -5  -3   7       18.41       19.11      0.96 o
  -4  -3   7      184.01      191.17      3.08 o
  -3  -3   7       12.80       12.04      0.75 o
  -2  -3   7       56.67       67.27      1.41 o
  -1  -3   7      189.18      205.79      2.96 o
   0  -3   7      370.51      372.76      8.72 o
   1  -3   7      133.09      142.47      2.60 o
   2  -3   7      491.96      484.37      7.22 o
   3  -3   7       87.68       97.55      2.20 o
   4  -3   7       69.46       68.15      1.88 o
   5  -3   7      214.17      214.43      3.93 o
   6  -3   7        6.24        5.71      1.83 o
   7  -3   7      100.26       99.82      5.75 o
  -8  -2   7       10.34        8.53      1.65 o
  -7  -2   7       79.18       74.33      2.27 o
  -6  -2   7       16.93       17.96      1.22 o
  -5  -2   7       17.63       18.84      1.04 o
  -4  -2   7     1323.90     1301.56     13.54 o
  -3  -2   7       58.30       66.01      1.40 o
  -2  -2   7      702.05      696.71      7.46 o
  -1  -2   7      343.81      381.00      4.87 o
   0  -2   7      205.48      216.88      3.13 o
   1  -2   7      549.78      585.93      7.11 o
   2  -2   7       50.57       61.06      1.52 o
   3  -2   7      248.73      269.96      3.80 o
   4  -2   7       81.80       82.06      1.95 o
   5  -2   7       15.73       17.67      2.06 o
   6  -2   7       10.63       11.47      1.34 o
   7  -2   7       13.55       12.90      2.73 o
  -8  -1   7       21.51       23.21      2.16 o
  -7  -1   7        5.76        5.53      1.01 o
  -6  -1   7      225.69      225.04      4.27 o
  -5  -1   7        9.74        7.33      0.74 o
  -4  -1   7       59.36       51.24      1.29 o
  -3  -1   7        5.83        7.31      0.60 o
  -2  -1   7       68.75       73.15      1.34 o
  -1  -1   7      327.25      365.24      4.57 o
   0  -1   7      287.69      295.57      3.81 o
   1  -1   7       97.47      111.63      1.81 o
   2  -1   7      450.05      462.65      6.61 o
   3  -1   7       34.52       35.49      1.08 o
   4  -1   7      210.45      201.79      4.56 o
   5  -1   7      135.86      132.99      3.43 o
   6  -1   7        5.04        4.88      0.63 o
   7  -1   7       22.11       24.34      3.45 o
  -8   0   7        3.88        4.33      1.17 o
  -7   0   7      100.02       92.80      3.53 o
  -6   0   7        9.81       11.98      1.25 o
  -5   0   7        4.28        4.01      0.76 o
  -4   0   7      555.66      539.13      6.83 o
  -3   0   7       98.94      101.76      2.50 o
  -2   0   7     1291.49     1298.13     14.76 o
  -1   0   7      303.55      323.26     10.88 o
   0   0   7      373.59      484.62     18.84 o
   1   0   7      626.48      689.75     11.57 o
   2   0   7       47.32       57.03      1.73 o
   3   0   7      270.81      249.38      3.67 o
   4   0   7      181.60      178.53      6.81 o
   5   0   7        2.47        2.91      0.54 o
   6   0   7        0.69        2.32      1.40 o
   7   0   7       11.12       15.09      2.80 o
   8   0   7        3.46        0.46      1.58 o
  -8   1   7       20.54       19.81      5.27 o
  -7   1   7        5.70        5.51      1.22 o
  -6   1   7      226.47      227.69      5.67 o
  -5   1   7       10.03        9.16      1.27 o
  -4   1   7       58.64       50.56      1.24 o
  -3   1   7        6.13        8.42      0.66 o
  -2   1   7       71.98       72.59      1.39 o
  -1   1   7      318.79      354.87      4.56 o
   0   1   7      276.51      285.70      6.23 o
   1   1   7       98.57      113.37      3.74 o
   2   1   7      445.18      454.91      7.89 o
   3   1   7       30.80       30.61      1.25 o
   4   1   7      212.62      199.72      5.71 o
   5   1   7      133.22      127.16      5.85 o
   6   1   7        4.96        4.79      1.72 o
   7   1   7       20.62       24.24      3.37 o
  -8   2   7       10.76        9.95      1.55 o
  -7   2   7       79.91       76.71      3.19 o
  -6   2   7       16.20       18.11      1.60 o
  -5   2   7       18.52       18.51      1.19 o
  -4   2   7     1325.45     1305.32     15.08 o
  -3   2   7       58.36       64.55      1.44 o
  -2   2   7      699.81      704.70      8.37 o
  -1   2   7      347.87      388.51      4.89 o
   0   2   7      196.73      209.90      2.96 o
   1   2   7      549.96      592.72      7.99 o
   2   2   7       51.06       66.79      2.89 o
   3   2   7      251.11      266.30      3.87 o
   4   2   7       83.11       80.33      4.04 o
   5   2   7       16.06       15.42      2.36 o
   6   2   7       10.88       12.68      2.40 o
   7   2   7       14.50       15.85      2.87 o
  -8   3   7       22.42       22.57      7.34 o
  -7   3   7       13.53       12.82      1.56 o
  -6   3   7      185.95      181.71      4.92 o
  -5   3   7       17.98       18.96      1.24 o
  -4   3   7      187.27      189.45      4.48 o
  -3   3   7       12.73       12.10      0.85 o
  -2   3   7       57.93       68.64      1.95 o
  -1   3   7      186.85      209.65      2.99 o
   0   3   7      357.30      359.38      4.68 o
   1   3   7      132.00      138.22      2.36 o
   2   3   7      495.11      502.59      8.42 o
   3   3   7       88.87       90.37      3.96 o
   4   3   7       71.58       68.82      3.74 o
   5   3   7      209.26      209.70      8.00 o
   6   3   7        6.46        9.69      2.17 o
   7   3   7      100.39      104.70      6.11 o
  -8   4   7        0.61        0.11      1.00 o
  -7   4   7        2.34        2.70      0.99 o
  -6   4   7       62.50       69.26      3.18 o
  -5   4   7        5.11        5.40      2.04 o
  -4   4   7      487.01      489.32      9.24 o
  -3   4   7       49.68       56.63      1.64 o
  -2   4   7      545.01      560.78     11.98 o
  -1   4   7       65.25       60.45      1.49 o
   0   4   7      260.42      266.30      5.16 o
   1   4   7      164.55      165.15      6.65 o
   2   4   7       61.26       64.49      1.57 o
   3   4   7       36.39       43.45      2.66 o
   4   4   7       11.68        9.97      1.75 o
   5   4   7        6.32        4.85      1.54 o
   6   4   7       13.01       11.09      2.30 o
   7   4   7        3.84        4.33      2.15 o
  -6   5   7       89.13       89.84      4.99 o
  -5   5   7       27.09       23.68      2.86 o
  -4   5   7       47.18       49.95      2.26 o
  -3   5   7        9.52        6.51      0.94 o
  -2   5   7       31.51       27.75      2.12 o
  -1   5   7       30.96       32.55      1.48 o
   0   5   7      516.14      511.42      9.10 o
   1   5   7      177.45      167.04      5.67 o
  -6   6   7       10.96       14.83      2.59 o
  -5   6   7       18.67       14.36      2.42 o
  -4   6   7      139.39      141.61      7.91 o
  -3   6   7       91.47       90.79      3.51 o
  -2   6   7      213.55      214.20      7.07 o
  -1   6   7      303.99      298.12      6.19 o
   0   6   7       37.87       37.87      2.82 o
   1   6   7      109.08      116.84      4.73 o
   2   6   7       84.04       77.60      3.77 o
   3   6   7       98.69      100.63      4.52 o
  -6   7   7       18.73       17.76      2.94 o
  -5   7   7       12.21       14.52      2.56 o
  -4   7   7       82.10       86.26      3.30 o
  -3   7   7        3.84        4.78      0.96 o
  -2   7   7       38.39       36.19      3.12 o
  -1   7   7       41.46       38.97      1.77 o
   0   7   7      148.90      149.14      4.71 o
   1   7   7        3.79        1.86      1.08 o
   2   7   7      215.18      226.66      7.72 o
   3   7   7       23.66       24.33      2.61 o
  -6   8   7        3.82        7.73      2.35 o
  -5   8   7       24.50       27.21      3.20 o
  -4   8   7      113.54      111.75      4.00 o
  -3   8   7       61.26       60.95      3.10 o
  -2   8   7      136.71      140.35      4.05 o
  -1   8   7       23.61       24.11      1.46 o
   0   8   7       60.12       58.91      3.86 o
   1   8   7      227.72      226.76      7.95 o
   2   8   7       47.09       52.25      3.45 o
   3   8   7      115.50      122.38      5.54 o
  -5   9   7       23.63       27.53      3.68 o
  -4   9   7       12.51       11.03      2.43 o
  -3   9   7        2.82        2.78      0.93 o
  -2   9   7        2.47        1.26      0.99 o
  -1   9   7        1.44        1.02      0.61 o
   0   9   7       72.16       69.31      4.34 o
   1   9   7      103.48      116.67      5.46 o
   2   9   7       95.07       97.53      5.02 o
  -4  10   7       33.46       36.58      4.28 o
  -3  10   7       16.69       13.62      2.67 o
  -2  10   7       79.81       78.40      2.93 o
  -1  10   7        0.75        0.00      1.32 o
   0  10   7       15.70       18.87      2.84 o
  -3  11   7       13.00        7.55      2.44 o
  -2  11   7       10.49       10.88      2.59 o
  -1  11   7       22.39       23.99      3.44 o
   0  11   7       69.26       74.91      4.97 o
  -2 -11   8        2.20        1.43      1.50 o
  -1 -11   8       28.25       32.61      3.55 o
   0 -11   8       24.47       27.64      3.34 o
   1 -11   8       37.24       37.70      3.93 o
  -2 -10   8       14.81       12.93      2.27 o
  -1 -10   8       27.42       28.39      3.12 o
   0 -10   8       36.29       37.58      3.15 o
   1 -10   8       64.56       67.53      4.38 o
   2 -10   8       26.96       20.48      2.87 o
   3 -10   8        1.57        3.89      1.63 o
  -2  -9   8       51.38       56.51      3.61 o
  -1  -9   8      123.67      127.74      5.56 o
   0  -9   8       28.81       26.67      2.89 o
   1  -9   8       14.44       13.19      2.17 o
   2  -9   8       66.56       66.91      4.15 o
   3  -9   8        3.34        5.38      1.79 o
   4  -9   8        6.88        4.06      1.64 o
  -6  -8   8       16.38       18.02      2.93 o
  -5  -8   8       82.22       89.91      4.91 o
  -4  -8   8       10.21        8.75      1.91 o
  -3  -8   8      196.07      197.17      7.03 o
  -2  -8   8        5.35        7.42      1.62 o
  -1  -8   8        6.07        5.03      1.35 o
   0  -8   8       42.40       38.79      2.99 o
   1  -8   8      137.80      129.54      5.61 o
   2  -8   8       11.27       12.28      2.01 o
   3  -8   8      104.69      105.35      4.73 o
   4  -8   8       21.30       19.27      1.81 o
   5  -8   8       30.22       38.68      4.17 o
  -6  -7   8       24.13       21.20      2.89 o
  -5  -7   8       14.81       15.30      1.67 o
  -4  -7   8       28.87       26.53      2.73 o
  -3  -7   8       39.21       43.47      2.83 o
  -2  -7   8       41.84       39.33      2.73 o
  -1  -7   8      176.05      183.13      6.42 o
   0  -7   8       33.19       36.67      2.61 o
   1  -7   8       48.06       47.88      3.08 o
   2  -7   8      182.31      181.21      6.73 o
   3  -7   8       60.14       65.22      2.67 o
   4  -7   8       78.90       79.68      2.52 o
   5  -7   8       43.07       42.26      3.53 o
   6  -7   8       48.33       46.66      3.78 o
  -7  -6   8       17.84       15.11      2.44 o
  -6  -6   8        0.15       -0.19      0.69 o
  -5  -6   8      152.86      161.75      4.54 o
  -4  -6   8       33.50       27.73      1.86 o
  -3  -6   8      205.94      205.54      4.82 o
  -2  -6   8       75.89       76.23      3.54 o
  -1  -6   8       10.69        6.22      1.23 o
   0  -6   8      188.40      186.16      6.35 o
   1  -6   8      250.99      246.60      7.82 o
   2  -6   8       51.87       52.39      2.46 o
   3  -6   8      120.27      129.37      3.11 o
   4  -6   8       46.97       48.31      2.41 o
   5  -6   8       15.32       16.09      2.15 o
   6  -6   8        4.53        3.26      1.45 o
  -7  -5   8       19.37       18.55      1.79 o
  -6  -5   8       12.21       12.93      1.12 o
  -5  -5   8       25.36       25.39      1.46 o
  -4  -5   8       14.11       13.84      1.05 o
  -3  -5   8       78.84       78.28      1.77 o
  -2  -5   8        6.98        7.13      0.67 o
  -1  -5   8      523.53      508.18      9.28 o
   0  -5   8       12.59       11.88      0.97 o
   1  -5   8      113.76      109.51      2.43 o
   2  -5   8       84.73       85.52      1.90 o
   3  -5   8       96.33       94.96      2.12 o
   4  -5   8       87.54       86.68      2.10 o
   5  -5   8       44.83       41.69      1.72 o
   6  -5   8       43.06       41.66      1.68 o
  -8  -4   8       58.94       59.59      2.70 o
  -7  -4   8       11.21       11.20      1.39 o
  -6  -4   8       18.36       15.01      1.30 o
  -5  -4   8      339.38      336.13      5.80 o
  -4  -4   8        2.69        1.64      0.49 o
  -3  -4   8      235.03      241.41      3.67 o
  -2  -4   8       72.17       69.86      1.55 o
  -1  -4   8       45.51       43.17      1.30 o
   0  -4   8       54.76       59.01      1.85 o
   1  -4   8       90.83       89.08      2.02 o
   2  -4   8      192.89      201.71      3.69 o
   3  -4   8       79.72       78.88      1.83 o
   4  -4   8       75.52       75.65      1.84 o
   5  -4   8        8.08        9.69      0.92 o
   6  -4   8      156.02      165.80      4.88 o
   7  -4   8        4.71        3.73      1.05 o
  -8  -3   8        0.73        0.35      0.65 o
  -7  -3   8       30.59       31.65      2.72 o
  -6  -3   8       47.24       49.77      2.14 o
  -5  -3   8       67.71       60.74      1.82 o
  -4  -3   8        6.91        5.88      0.64 o
  -3  -3   8      389.33      356.69      4.87 o
  -2  -3   8       43.20       41.20      1.55 o
  -1  -3   8      950.14      949.74     11.16 o
   0  -3   8      177.84      201.89      3.48 o
   1  -3   8      675.07      670.69      9.49 o
   2  -3   8       61.87       65.36      1.71 o
   3  -3   8      122.46      131.42      2.39 o
   4  -3   8      327.00      323.64      5.45 o
   5  -3   8       36.29       31.51      1.25 o
   6  -3   8       27.25       33.50      2.01 o
   7  -3   8       24.67       27.88      2.02 o
  -8  -2   8       21.89       24.09      2.25 o
  -7  -2   8       95.38       93.26      2.62 o
  -6  -2   8       66.96       61.09      2.01 o
  -5  -2   8      118.57      122.94      2.34 o
  -4  -2   8       23.34       26.79      0.99 o
  -3  -2   8      684.55      652.32      8.06 o
  -2  -2   8      156.40      161.72      2.28 o
  -1  -2   8       34.75       35.82      0.95 o
   0  -2   8       45.73       45.99      1.09 o
   1  -2   8      430.00      442.36      5.64 o
   2  -2   8        9.47       13.31      0.80 o
   3  -2   8      202.28      192.06      3.02 o
   4  -2   8       29.15       30.06      1.16 o
   5  -2   8       39.35       33.12      1.87 o
   6  -2   8      178.25      182.57      8.24 o
   7  -2   8        1.58        2.40      1.71 o
  -8  -1   8       37.43       37.49      2.74 o
  -7  -1   8       31.33       33.22      1.41 o
  -6  -1   8       22.42       22.75      1.26 o
  -5  -1   8        0.45        0.55      0.40 o
  -4  -1   8       27.68       30.75      1.17 o
  -3  -1   8      582.21      551.96      6.90 o
  -2  -1   8       87.18       82.35      1.79 o
  -1  -1   8      255.94      229.35      3.22 o
   0  -1   8      240.13      272.90      3.68 o
   1  -1   8      558.76      556.73      6.78 o
   2  -1   8       93.69       88.58      1.92 o
   3  -1   8       27.84       29.39      1.16 o
   4  -1   8      119.15      122.49      2.29 o
   5  -1   8      118.82      121.96      3.35 o
   6  -1   8      135.84      131.87      3.22 o
   7  -1   8       16.93       12.52      2.72 o
  -8   0   8       33.75       33.24      3.37 o
  -7   0   8       13.73       12.72      1.55 o
  -6   0   8       33.25       33.54      1.29 o
  -5   0   8      491.94      473.84      7.32 o
  -4   0   8       62.62       61.93      1.66 o
  -3   0   8      101.72      100.84      4.77 o
  -2   0   8        7.31        2.62      0.34 o
  -1   0   8       59.84       61.32      1.48 o
   0   0   8        6.79        3.06      0.38 o
   1   0   8       18.46       16.37      0.77 o
   3   0   8      495.98      466.01      8.25 o
   4   0   8       12.13       11.46      1.00 o
   5   0   8       39.57       41.21      3.58 o
   6   0   8       75.27       69.36      4.62 o
   7   0   8       11.84        9.50      2.36 o
  -8   1   8       37.86       37.53      2.73 o
  -7   1   8       30.83       29.43      2.23 o
  -6   1   8       21.23       21.37      1.76 o
  -5   1   8        0.45        0.27      0.38 o
  -4   1   8       28.56       29.81      1.13 o
  -3   1   8      575.55      561.54      8.10 o
  -2   1   8       87.89       84.58      1.94 o
  -1   1   8      247.92      229.99      3.23 o
   0   1   8      240.98      271.97      4.21 o
   1   1   8      551.35      548.69     12.12 o
   2   1   8       94.67       92.88      1.69 o
   3   1   8       27.21       26.67      2.16 o
   4   1   8      116.10      119.37      2.84 o
   5   1   8      119.49      121.31      5.76 o
   6   1   8      136.31      130.66      6.58 o
   7   1   8       16.50       20.36      3.27 o
  -8   2   8       21.66       20.79      2.09 o
  -7   2   8       93.82       96.57      3.60 o
  -6   2   8       66.67       68.57      5.27 o
  -5   2   8      120.76      126.50      3.61 o
  -4   2   8       23.32       23.51      1.21 o
  -3   2   8      678.30      663.43     10.78 o
  -2   2   8      155.67      169.77      2.60 o
  -1   2   8       35.07       34.96      0.96 o
   0   2   8       47.28       47.72      1.10 o
   1   2   8      423.06      447.16      4.93 o
   2   2   8        9.78       11.63      1.41 o
   3   2   8      210.92      197.02      3.99 o
   4   2   8       27.84       28.40      2.48 o
   5   2   8       38.55       35.39      3.00 o
   6   2   8      176.27      183.95      8.05 o
   7   2   8        1.67        2.11      1.72 o
  -8   3   8        0.65        0.40      1.42 o
  -7   3   8       32.46       36.94      5.43 o
  -6   3   8       49.18       50.51      3.36 o
  -5   3   8       67.46       64.05      2.50 o
  -4   3   8        6.13        4.40      0.78 o
  -3   3   8      392.02      361.14      5.76 o
  -2   3   8       42.18       42.20      1.52 o
  -1   3   8      942.91      946.33     11.15 o
   0   3   8      180.03      204.04      5.33 o
   1   3   8      676.40      673.20      7.91 o
   2   3   8       56.97       61.82      2.97 o
   3   3   8      121.77      124.98      5.03 o
   4   3   8      331.80      323.31     10.19 o
   5   3   8       37.49       30.03      3.26 o
   6   3   8       27.43       29.67      3.51 o
   7   3   8       24.89       29.39      3.82 o
  -8   4   8       59.46       61.35      4.49 o
  -7   4   8       11.11        9.63      2.03 o
  -6   4   8       19.16       20.81      1.84 o
  -5   4   8      335.98      348.61      7.41 o
  -4   4   8        2.57        1.53      0.63 o
  -3   4   8      239.36      248.64      4.36 o
  -2   4   8       72.80       69.80      1.80 o
  -1   4   8       45.89       43.29      1.74 o
   0   4   8       53.38       54.29      1.81 o
   1   4   8       85.29       84.01      1.65 o
   2   4   8      188.63      200.57      6.32 o
   3   4   8       81.37       81.92      3.80 o
   4   4   8       74.18       70.75      3.93 o
   5   4   8        7.63        8.37      1.88 o
   6   4   8      159.54      158.75      7.41 o
   7   4   8        4.76        5.33      2.17 o
  -6   5   8       11.38       11.94      2.23 o
  -5   5   8       25.51       22.40      2.81 o
  -4   5   8       13.61       14.94      1.48 o
  -3   5   8       77.96       75.96      2.71 o
  -2   5   8        7.49        6.43      0.87 o
  -1   5   8      534.15      522.90      9.56 o
   0   5   8       12.07        9.51      0.86 o
   1   5   8      117.21      119.58      4.50 o
  -6   6   8        0.22        1.36      1.36 o
  -5   6   8      153.56      158.80      7.07 o
  -4   6   8       33.04       29.62      2.13 o
  -3   6   8      201.82      201.15      5.12 o
  -2   6   8       75.57       72.09      2.57 o
  -1   6   8       10.65        8.46      0.96 o
   0   6   8      188.37      187.26      4.09 o
   1   6   8      244.95      247.27      7.86 o
  -6   7   8       23.78       14.92      2.81 o
  -5   7   8       14.50       15.03      2.61 o
  -4   7   8       28.16       28.98      2.20 o
  -3   7   8       41.75       43.37      2.21 o
  -2   7   8       40.37       41.87      2.06 o
  -1   7   8      171.42      177.24      4.39 o
   0   7   8       32.77       34.95      1.45 o
   1   7   8       48.99       44.06      3.11 o
  -6   8   8       16.59       15.41      2.95 o
  -5   8   8       81.24       93.30      3.84 o
  -4   8   8       10.49        8.26      1.38 o
  -3   8   8      197.54      193.51      5.31 o
  -2   8   8        5.51        7.93      1.14 o
  -1   8   8        5.80        5.58      0.96 o
   0   8   8       42.19       47.62      3.50 o
   1   8   8      137.32      133.21      5.79 o
  -5   9   8        6.66        5.72      2.09 o
  -4   9   8       20.13       22.73      3.41 o
  -3   9   8        9.20        8.04      1.29 o
  -2   9   8       51.63       47.78      2.28 o
  -1   9   8      122.07      117.35      3.26 o
   0   9   8       28.40       30.82      3.44 o
  -4  10   8        1.09        2.11      1.53 o
  -3  10   8       20.00       21.93      3.32 o
  -2  10   8       14.75       11.41      1.33 o
  -1  10   8       27.47       25.15      3.41 o
   0  10   8       36.06       31.09      3.63 o
  -2  11   8        2.10        2.96      1.86 o
  -1  11   8       27.73       27.53      3.69 o
   0  11   8       25.24       28.90      3.70 o
  -1 -11   9       16.70       14.01      2.57 o
   0 -11   9        2.54        1.46      1.51 o
   1 -11   9        0.78        1.76      1.56 o
  -2 -10   9       49.35       50.46      3.74 o
  -1 -10   9       19.01       16.73      2.56 o
   0 -10   9       33.23       23.93      3.02 o
   1 -10   9       34.76       38.09      3.81 o
   2 -10   9        3.95        6.67      1.91 o
   3 -10   9       14.43       11.16      2.27 o
  -2  -9   9      113.32      124.04      5.52 o
  -1  -9   9        5.17        5.05      1.61 o
   0  -9   9        3.31        5.81      1.65 o
   1  -9   9       11.76        9.84      2.00 o
   2  -9   9        2.40        1.01      1.25 o
   3  -9   9        5.13        3.35      1.51 o
   4  -9   9       30.98       32.30      3.59 o
  -5  -8   9        6.74       10.60      2.12 o
  -3  -8   9       69.88       63.84      3.76 o
  -2  -8   9       74.34       72.97      3.97 o
  -1  -8   9       32.11       32.42      2.75 o
   0  -8   9       47.28       50.15      3.38 o
   1  -8   9       15.26        8.20      1.65 o
   2  -8   9       44.52       46.10      3.31 o
   3  -8   9      111.08      117.51      3.96 o
   4  -8   9       42.67       44.63      3.55 o
   5  -8   9       11.06        7.79      2.09 o
  -6  -7   9       24.15       24.27      3.14 o
  -5  -7   9       23.84       25.50      2.84 o
  -4  -7   9      276.25      280.06      9.23 o
  -3  -7   9       90.81       88.97      4.21 o
  -2  -7   9      314.54      309.55      9.39 o
  -1  -7   9       17.66       16.90      2.11 o
   0  -7   9       54.30       52.98      3.27 o
   1  -7   9       28.37       30.11      2.58 o
   2  -7   9       13.66       15.52      2.17 o
   3  -7   9        6.06        6.02      1.10 o
   4  -7   9      103.81      109.58      4.91 o
   5  -7   9       62.24       66.56      4.43 o
  -7  -6   9        2.91        2.57      1.50 o
  -6  -6   9       44.06       43.57      2.29 o
  -5  -6   9       90.00       92.32      3.39 o
  -4  -6   9       74.22       76.10      4.00 o
  -3  -6   9        3.49        4.90      0.88 o
  -2  -6   9       51.84       51.65      2.92 o
  -1  -6   9        9.44       13.17      1.77 o
   0  -6   9      289.17      275.66      8.72 o
   1  -6   9       85.44       77.43      3.84 o
   2  -6   9       76.13       75.77      2.69 o
   3  -6   9        9.60       10.42      1.02 o
   4  -6   9       28.19       23.11      1.48 o
   5  -6   9       95.18       98.99      3.40 o
   6  -6   9       13.17        9.55      2.01 o
  -7  -5   9       23.43       21.71      1.94 o
  -6  -5   9       33.23       33.08      1.92 o
  -5  -5   9       26.20       24.62      1.45 o
  -4  -5   9      188.22      182.33      3.74 o
  -3  -5   9      176.59      174.74      5.30 o
  -2  -5   9      192.24      184.71      3.45 o
  -1  -5   9        2.22        2.88      0.68 o
   0  -5   9      321.95      325.51      6.51 o
   1  -5   9       52.79       54.35      1.65 o
   2  -5   9       16.51       15.36      1.19 o
   3  -5   9       16.32       16.44      1.03 o
   4  -5   9       24.72       26.98      1.28 o
   5  -5   9       15.81       17.95      1.31 o
   6  -5   9       37.41       38.51      2.47 o
  -8  -4   9       25.78       26.11      2.47 o
  -7  -4   9        3.80        3.39      1.15 o
  -6  -4   9       56.03       59.22      1.98 o
  -5  -4   9       18.30       16.13      1.34 o
  -4  -4   9      125.70      123.07      2.76 o
  -3  -4   9      115.91      114.70      2.24 o
  -2  -4   9       49.87       52.21      1.54 o
  -1  -4   9      215.04      209.35      3.70 o
   0  -4   9     1109.81     1067.99     15.78 o
   1  -4   9      392.89      395.75      6.20 o
   2  -4   9      538.66      529.84      8.08 o
   3  -4   9      195.45      191.16      3.28 o
   4  -4   9        0.37        0.47      0.49 o
   5  -4   9       44.84       51.67      1.81 o
   6  -4   9        5.22        5.58      1.20 o
   7  -4   9       26.50       25.60      3.07 o
  -8  -3   9        7.46        6.64      1.33 o
  -7  -3   9       37.25       36.88      2.13 o
  -6  -3   9       51.69       57.97      2.86 o
  -5  -3   9       70.45       70.98      2.05 o
  -4  -3   9      217.06      223.79      4.72 o
  -3  -3   9      187.50      185.12      3.01 o
  -2  -3   9      311.11      287.92      4.13 o
  -1  -3   9       36.61       38.33      1.06 o
   0  -3   9      170.17      173.55      4.12 o
   1  -3   9       62.95       59.81      2.55 o
   2  -3   9       97.28       98.57      2.26 o
   3  -3   9        5.09        5.62      0.58 o
   4  -3   9       81.87       80.03      2.15 o
   5  -3   9       10.50       11.47      0.87 o
   6  -3   9        1.10        1.52      0.79 o
   7  -3   9       19.21       21.47      1.60 o
  -8  -2   9       16.29       16.10      1.17 o
  -7  -2   9       16.13       16.15      1.48 o
  -6  -2   9      293.08      290.47      6.50 o
  -5  -2   9       27.42       33.60      1.72 o
  -4  -2   9        8.95        9.09      0.67 o
  -3  -2   9       97.49       99.30      2.07 o
  -2  -2   9      175.40      166.52      2.67 o
  -1  -2   9      246.97      264.07      3.71 o
   0  -2   9      861.34      887.63     10.52 o
   1  -2   9      232.37      241.87      3.97 o
   2  -2   9     1297.24     1315.66     22.60 o
   3  -2   9      161.54      158.51      3.40 o
   4  -2   9        2.87        2.31      0.48 o
   5  -2   9      145.42      156.43      4.28 o
   6  -2   9        5.36        5.78      0.95 o
   7  -2   9       11.02        9.52      2.49 o
  -8  -1   9       11.28       14.90      2.62 o
  -7  -1   9       97.56       94.55      2.47 o
  -6  -1   9      112.35      109.67      3.26 o
  -5  -1   9       29.48       28.68      1.79 o
  -4  -1   9      156.10      152.65      3.05 o
  -3  -1   9      124.18      113.30      2.08 o
  -2  -1   9      644.91      625.21      6.86 o
  -1  -1   9       15.17       22.16      0.77 o
   0  -1   9      291.29      293.56      4.05 o
   1  -1   9       42.52       43.30      1.09 o
   2  -1   9      176.35      166.48      3.04 o
   3  -1   9      526.11      537.08      7.77 o
   4  -1   9       51.71       52.58      1.33 o
   5  -1   9       31.41       30.49      1.69 o
   6  -1   9       15.51       13.96      1.34 o
   7  -1   9        3.64        5.57      2.05 o
  -8   0   9       75.19       79.55      5.08 o
  -7   0   9       20.55       22.55      1.95 o
  -6   0   9       52.13       55.99      2.03 o
  -5   0   9        2.77        3.85      0.61 o
  -4   0   9      142.09      141.17      3.13 o
  -3   0   9      161.66      164.79      3.09 o
  -2   0   9       88.85       95.17      2.06 o
  -1   0   9        2.40        5.49      0.45 o
   0   0   9     1716.21     1786.77     23.38 o
   1   0   9       74.14       92.82      2.35 o
   2   0   9      102.59       88.84      4.77 o
   3   0   9       29.88       29.86      1.15 o
   4   0   9        3.62        4.99      1.13 o
   5   0   9      147.89      152.11      3.60 o
   6   0   9       34.95       37.30      3.99 o
   7   0   9        8.64       10.65      2.56 o
  -8   1   9       11.61       10.40      2.36 o
  -7   1   9       99.19       90.94      5.04 o
  -6   1   9      112.51      114.07      5.24 o
  -5   1   9       27.25       26.98      1.99 o
  -4   1   9      159.08      154.89      3.03 o
  -3   1   9      123.63      116.92      2.12 o
  -2   1   9      634.10      620.99      7.67 o
  -1   1   9       15.19       22.10      0.78 o
   0   1   9      294.99      303.52      5.01 o
   1   1   9       40.79       37.87      1.75 o
   2   1   9      178.26      167.77      2.89 o
   3   1   9      531.90      508.13     14.32 o
   4   1   9       51.90       54.31      1.91 o
   5   1   9       31.42       31.13      3.31 o
   6   1   9       15.55       15.85      2.71 o
   7   1   9        3.82        6.99      2.30 o
  -8   2   9       17.85       19.24      2.92 o
  -7   2   9       16.24       15.32      2.42 o
  -6   2   9      290.79      302.49      9.83 o
  -5   2   9       27.51       35.22      4.41 o
  -4   2   9       10.36       10.84      0.79 o
  -3   2   9       95.51       98.67      1.93 o
  -2   2   9      169.24      165.15      4.65 o
  -1   2   9      245.59      263.41      3.73 o
   0   2   9      866.73      883.01     10.47 o
   1   2   9      233.36      231.38     10.35 o
   2   2   9     1285.09     1329.15     17.41 o
   3   2   9      160.47      162.38      5.97 o
   4   2   9        3.46        3.75      1.26 o
   5   2   9      146.87      150.12      6.70 o
   6   2   9        5.24        6.03      2.02 o
   7   2   9       10.22       10.18      2.57 o
  -8   3   9        7.29        8.75      2.13 o
  -7   3   9       35.25       37.55      3.17 o
  -6   3   9       52.06       51.63      3.46 o
  -5   3   9       70.74       72.19      2.70 o
  -4   3   9      212.41      210.84      5.06 o
  -3   3   9      186.11      185.80      2.98 o
  -2   3   9      316.18      296.36      4.37 o
  -1   3   9       36.28       36.01      1.05 o
   0   3   9      172.63      173.84      3.21 o
   1   3   9       64.98       62.79      1.34 o
   2   3   9      101.08       99.20      3.99 o
   3   3   9        6.21        5.62      1.30 o
   4   3   9       79.44       72.83      4.14 o
   5   3   9       10.54       10.29      2.05 o
   6   3   9        0.98        2.60      1.58 o
   7   3   9       19.60       21.02      3.35 o
  -8   4   9       26.35       27.12      3.36 o
  -7   4   9        3.78        4.22      1.59 o
  -6   4   9       57.39       59.15      3.46 o
  -5   4   9       17.49       16.56      1.52 o
  -4   4   9      123.06      119.68      3.49 o
  -3   4   9      115.83      116.92      2.66 o
  -2   4   9       48.86       49.26      3.22 o
  -1   4   9      216.14      206.18      3.67 o
   0   4   9     1117.55     1093.17     14.66 o
   1   4   9      394.06      398.46      5.84 o
   2   4   9      549.34      552.57     14.02 o
   3   4   9      199.51      195.95      6.75 o
   4   4   9        0.32        0.49      0.94 o
   5   4   9       44.26       55.70      3.94 o
   6   4   9        5.32        9.24      2.33 o
   7   4   9       25.49       25.49      3.73 o
  -6   5   9       33.47       31.07      3.51 o
  -5   5   9       26.31       23.62      2.93 o
  -4   5   9      187.00      181.24      6.22 o
  -3   5   9      176.60      177.95      4.61 o
  -2   5   9      178.08      166.61      4.93 o
  -1   5   9        2.13        1.51      0.53 o
   0   5   9      325.45      331.93     10.02 o
   1   5   9       51.91       53.91      3.04 o
  -6   6   9       43.93       47.11      4.04 o
  -5   6   9       89.40       97.88      5.42 o
  -4   6   9       74.80       75.93      3.03 o
  -3   6   9        3.97        4.45      0.92 o
  -2   6   9       49.71       47.43      2.11 o
  -1   6   9        9.10       10.84      1.09 o
   0   6   9      299.69      293.47      5.80 o
   1   6   9       84.96       86.78      4.14 o
  -6   7   9       25.20       20.10      3.15 o
  -5   7   9       23.44       24.28      3.39 o
  -4   7   9      270.76      259.99      6.65 o
  -3   7   9       91.88       92.11      3.28 o
  -2   7   9      309.32      295.36      9.61 o
  -1   7   9       17.27       16.54      1.70 o
   0   7   9       56.78       57.43      1.72 o
   1   7   9       28.76       33.86      2.80 o
  -6   8   9       12.39       14.24      2.93 o
  -5   8   9        6.77        8.05      2.54 o
  -4   8   9       38.96       39.84      4.45 o
  -3   8   9       70.36       70.47      2.98 o
  -2   8   9       72.69       70.54      2.75 o
  -1   8   9       31.47       30.42      1.66 o
   0   8   9       48.13       50.43      3.78 o
  -5   9   9        9.45        5.67      2.21 o
  -4   9   9      121.57      129.16      6.99 o
  -3   9   9       24.75       22.14      1.94 o
  -2   9   9      115.49      108.47      3.60 o
  -1   9   9        5.21        4.83      0.78 o
   0   9   9        3.00        3.06      1.65 o
  -4  10   9       33.07       37.74      4.44 o
  -3  10   9       24.63       22.85      3.54 o
  -2  10   9       49.34       55.46      4.59 o
  -1  10   9       19.68       18.51      3.04 o
   0  10   9       31.96       28.83      3.49 o
  -2  11   9       27.75       25.88      3.73 o
  -1  11   9       16.35       19.31      3.24 o
   0  11   9        2.90        3.81      1.90 o
  -2 -10  10        8.45        8.57      2.03 o
  -1 -10  10       18.35       17.08      2.65 o
   0 -10  10       10.55        7.39      1.96 o
   1 -10  10       84.30       77.07      4.74 o
   2 -10  10       11.63       10.47      2.21 o
  -3  -9  10        9.35       11.70      2.08 o
  -2  -9  10       16.52       11.91      2.15 o
  -1  -9  10       36.87       33.20      3.38 o
   0  -9  10       17.42       13.45      2.29 o
   1  -9  10       11.85        9.61      2.03 o
   2  -9  10        7.76        7.39      1.80 o
   3  -9  10       32.16       32.49      3.61 o
  -3  -8  10      101.80      108.45      5.03 o
  -2  -8  10       10.84       11.58      1.97 o
  -1  -8  10      162.35      165.56      6.53 o
   0  -8  10       15.98       15.62      2.22 o
   1  -8  10       57.65       55.17      3.65 o
   2  -8  10       21.55       19.13      2.55 o
   3  -8  10        1.72        2.32      0.96 o
   4  -8  10       39.52       44.63      3.58 o
  -6  -7  10        0.08       -1.04      1.26 o
  -5  -7  10       77.79       77.22      4.43 o
  -4  -7  10       12.26       10.68      2.01 o
  -3  -7  10       34.65       40.38      2.90 o
  -2  -7  10       19.03       18.12      2.26 o
  -1  -7  10        2.71        2.19      1.11 o
   0  -7  10       26.48       29.69      2.89 o
   1  -7  10        9.63       11.18      1.85 o
   2  -7  10        1.49        1.02      0.97 o
   3  -7  10      141.66      145.09      4.33 o
   4  -7  10       47.30       49.35      2.07 o
   5  -7  10        4.46        5.82      1.79 o
  -7  -6  10       18.60       20.36      2.84 o
  -6  -6  10       18.02       22.06      2.87 o
  -5  -6  10        5.70        4.85      1.02 o
  -4  -6  10      114.44      118.09      5.22 o
  -3  -6  10       91.71       85.79      4.03 o
  -2  -6  10       19.85       17.61      2.08 o
  -1  -6  10      281.77      279.85      8.77 o
   0  -6  10        2.27        2.17      1.06 o
   1  -6  10      190.62      185.95      6.70 o
   2  -6  10       33.68       38.18      3.75 o
   3  -6  10        3.31        3.14      0.72 o
   4  -6  10       40.08       42.42      1.81 o
   5  -6  10       25.94       24.76      3.02 o
   6  -6  10        7.98       13.75      2.39 o
  -7  -5  10       15.08       16.25      1.83 o
  -6  -5  10        9.44        8.22      1.41 o
  -5  -5  10      138.16      136.00      3.29 o
  -4  -5  10        2.51        2.15      0.51 o
  -3  -5  10      336.53      333.11      5.67 o
  -2  -5  10        1.45        1.24      0.46 o
  -1  -5  10       92.18       85.73      2.61 o
   0  -5  10       54.99       57.18      2.62 o
   1  -5  10      144.01      143.69      3.06 o
   2  -5  10       16.92       17.27      1.15 o
   3  -5  10       59.78       57.99      1.70 o
   4  -5  10        8.17       10.44      0.90 o
   5  -5  10       14.76       14.66      1.22 o
   6  -5  10       26.19       29.12      3.46 o
  -7  -4  10       39.34       39.35      2.26 o
  -6  -4  10      136.14      137.82      4.86 o
  -5  -4  10        3.32        2.20      0.61 o
  -4  -4  10      180.58      173.43      3.91 o
  -3  -4  10       70.21       64.22      1.62 o
  -2  -4  10       36.52       35.18      1.33 o
  -1  -4  10      460.63      474.90      7.26 o
   0  -4  10       54.56       51.40      1.58 o
   1  -4  10      419.46      408.66      6.49 o
   2  -4  10       11.97       10.93      1.07 o
   3  -4  10        4.80        6.03      0.67 o
   4  -4  10       93.79       91.36      2.51 o
   5  -4  10       39.95       43.78      2.96 o
   6  -4  10        1.42        2.53      1.00 o
  -8  -3  10       61.35       66.11      2.74 o
  -7  -3  10       35.67       37.12      2.07 o
  -6  -3  10       12.72       14.56      1.48 o
  -5  -3  10      187.71      184.96      3.77 o
  -4  -3  10      112.04      106.49      2.19 o
  -3  -3  10      112.24      122.13      2.70 o
  -2  -3  10       42.35       39.08      1.19 o
  -1  -3  10       24.88       24.76      0.91 o
   0  -3  10       52.77       56.91      1.58 o
   1  -3  10      717.29      689.61      9.93 o
   2  -3  10       20.02       19.14      1.06 o
   3  -3  10      269.47      278.27      4.22 o
   4  -3  10       40.78       39.54      1.52 o
   5  -3  10       33.25       31.49      1.29 o
   6  -3  10       34.28       40.93      2.28 o
   7  -3  10       13.68       14.18      1.39 o
  -8  -2  10        5.53        4.59      0.86 o
  -7  -2  10       14.62       17.32      1.78 o
  -6  -2  10       67.27       70.53      2.69 o
  -5  -2  10       23.76       20.07      1.58 o
  -4  -2  10      331.70      311.46      4.52 o
  -3  -2  10      132.51      130.30      2.39 o
  -2  -2  10       57.18       57.08      1.41 o
  -1  -2  10     1531.34     1487.94     16.97 o
   0  -2  10        6.50        7.58      0.62 o
   1  -2  10       63.02       58.31      2.39 o
   2  -2  10      248.46      245.54      4.27 o
   3  -2  10       36.09       37.39      1.33 o
   4  -2  10       43.01       45.56      1.83 o
   5  -2  10        5.46        4.98      0.98 o
   6  -2  10        2.02        3.35      0.87 o
   7  -2  10       15.36       14.14      3.07 o
  -8  -1  10       23.25       25.59      3.32 o
  -7  -1  10       12.03       11.50      1.15 o
  -6  -1  10       46.69       49.04      2.10 o
  -5  -1  10      291.71      295.58      6.34 o
  -4  -1  10      110.03      116.15      2.61 o
  -3  -1  10      590.52      568.50      8.52 o
  -2  -1  10      408.97      410.84      4.90 o
  -1  -1  10       12.26        8.86      0.98 o
   0  -1  10       87.65       87.24      3.98 o
   1  -1  10      310.48      318.01      5.01 o
   2  -1  10        6.70        5.91      0.59 o
   3  -1  10      203.75      216.31      4.68 o
   4  -1  10        6.73        7.12      0.56 o
   5  -1  10       47.34       48.92      2.71 o
   6  -1  10       34.69       35.35      1.54 o
   7  -1  10        7.41        6.97      2.28 o
  -8   0  10        0.03       -1.15      1.15 o
  -7   0  10        6.35        3.45      1.45 o
  -6   0  10       70.98       76.80      2.53 o
  -5   0  10        0.46        0.99      0.46 o
  -4   0  10       47.54       43.92      1.50 o
  -3   0  10      564.06      559.50      8.26 o
  -2   0  10        0.28        0.24      0.24 o
   0   0  10       69.35       66.19      1.69 o
   1   0  10      524.03      532.30      9.37 o
   2   0  10      532.41      539.29      7.84 o
   3   0  10       16.82       17.61      0.97 o
   4   0  10      122.39      137.18      5.69 o
   5   0  10      138.92      140.89      4.18 o
   6   0  10        0.21        0.21      1.29 o
   7   0  10       18.34       14.40      3.05 o
  -8   1  10       21.20       23.68      3.25 o
  -7   1  10       11.70       11.84      2.20 o
  -6   1  10       46.98       43.20      3.55 o
  -5   1  10      289.18      294.28      5.05 o
  -4   1  10      108.84      112.44      2.55 o
  -3   1  10      601.61      591.91      7.41 o
  -2   1  10      413.51      418.72      5.51 o
  -1   1  10       12.18        8.41      0.80 o
   0   1  10       88.38       90.88      1.74 o
   1   1  10      302.63      309.13      4.91 o
   2   1  10        6.26        4.96      0.50 o
   3   1  10      200.08      200.24      7.19 o
   4   1  10        6.86        5.57      1.52 o
   5   1  10       47.55       49.83      3.81 o
   6   1  10       32.48       25.64      3.54 o
   7   1  10        7.39        8.13      2.47 o
  -8   2  10        4.99        9.41      2.20 o
  -7   2  10       14.21       18.23      2.60 o
  -6   2  10       64.50       61.43      3.85 o
  -5   2  10       24.09       22.74      1.71 o
  -4   2  10      331.59      312.34      5.18 o
  -3   2  10      136.38      130.98      2.38 o
  -2   2  10       56.39       56.87      1.39 o
  -1   2  10     1523.31     1453.46     16.95 o
   0   2  10        6.65        7.49      0.56 o
   1   2  10       64.72       61.01      1.37 o
   2   2  10      252.95      249.43      3.93 o
   3   2  10       36.13       33.71      2.56 o
   4   2  10       43.94       43.86      3.24 o
   5   2  10        5.61        3.40      1.52 o
   6   2  10        1.82       -0.76      1.21 o
   7   2  10       15.00       15.45      3.10 o
  -8   3  10       62.58       70.98      4.77 o
  -7   3  10       35.09       30.90      3.34 o
  -6   3  10       12.53       10.07      1.35 o
  -5   3  10      189.61      191.99      4.94 o
  -4   3  10      113.01      108.29      3.28 o
  -3   3  10      112.68      118.42      2.26 o
  -2   3  10       44.47       40.36      1.19 o
  -1   3  10       25.00       25.09      0.92 o
   0   3  10       52.57       56.93      1.45 o
   1   3  10      712.29      690.60      8.48 o
   2   3  10       20.24       15.85      1.78 o
   3   3  10      277.14      278.51      8.95 o
   4   3  10       41.29       40.09      3.10 o
   5   3  10       32.92       28.72      3.31 o
   6   3  10       33.02       29.32      3.73 o
   7   3  10       13.57       13.66      2.98 o
  -7   4  10       38.56       38.82      3.31 o
  -6   4  10      135.08      137.60      4.59 o
  -5   4  10        3.47        1.90      0.79 o
  -4   4  10      184.12      177.45      4.54 o
  -3   4  10       67.14       62.46      2.87 o
  -2   4  10       35.58       34.18      1.55 o
  -1   4  10      472.21      479.20      7.24 o
   0   4  10       54.57       54.61      1.51 o
   1   4  10      413.28      416.52      6.15 o
   2   4  10       11.93       13.26      1.66 o
   3   4  10        4.68        6.04      1.36 o
   4   4  10       94.10       94.73      4.84 o
   5   4  10       38.57       38.68      3.86 o
   6   4  10        1.24        1.19      1.60 o
  -6   5  10       10.22        7.85      2.02 o
  -5   5  10      135.48      137.51      6.37 o
  -4   5  10        2.81        2.20      0.85 o
  -3   5  10      342.00      341.42      7.33 o
  -2   5  10        1.76        0.92      0.57 o
  -1   5  10       92.70       87.85      2.76 o
   0   5  10       55.70       54.76      1.93 o
   1   5  10      150.44      148.77      5.58 o
  -6   6  10       18.39       17.95      2.93 o
  -5   6  10        5.50        9.01      2.12 o
  -4   6  10      115.40      114.17      3.86 o
  -3   6  10       87.91       82.28      3.03 o
  -2   6  10       20.69       22.70      1.56 o
  -1   6  10      278.71      282.52      6.15 o
   0   6  10        2.49        1.97      1.03 o
   1   6  10      192.77      195.55      6.85 o
  -6   7  10        0.07        0.01      1.48 o
  -5   7  10       79.63       86.67      5.46 o
  -4   7  10       12.77        8.78      1.37 o
  -3   7  10       36.92       38.43      2.98 o
  -2   7  10       18.66       21.32      1.69 o
  -1   7  10        2.69        2.14      1.56 o
   0   7  10       26.01       24.39      1.98 o
   1   7  10        8.85        9.28      1.86 o
  -5   8  10       10.83        8.05      2.33 o
  -4   8  10       17.49       15.36      3.06 o
  -3   8  10      102.56      104.35      3.72 o
  -2   8  10       11.11       10.92      2.20 o
  -1   8  10      163.80      155.42      4.12 o
   0   8  10       15.48       15.53      2.44 o
  -5   9  10       19.51       22.06      3.61 o
  -4   9  10       19.42       23.08      3.54 o
  -3   9  10        9.06       10.77      2.38 o
  -2   9  10       17.17       13.29      1.91 o
  -1   9  10       36.89       36.94      1.62 o
   0   9  10       17.32       18.99      2.80 o
  -3  10  10       14.16       13.60      2.90 o
  -2  10  10        8.47        3.19      1.93 o
  -1  10  10       18.95       16.88      2.95 o
   0  10  10       11.03       11.99      2.47 o
  -2 -10  11       12.05        9.44      2.19 o
  -1 -10  11        5.89        4.14      1.73 o
   0 -10  11        8.46        7.28      2.04 o
   1 -10  11        2.28        3.09      1.54 o
   2 -10  11       15.14       15.65      2.73 o
  -3  -9  11       12.09        7.61      1.86 o
  -2  -9  11       48.23       38.45      3.36 o
  -1  -9  11       26.02       26.67      3.04 o
   0  -9  11       55.02       55.26      3.85 o
   1  -9  11       27.73       24.12      2.97 o
   2  -9  11       73.78       65.18      4.40 o
   3  -9  11        9.47        8.78      2.14 o
  -3  -8  11       14.31       17.89      2.46 o
  -2  -8  11       45.73       58.00      3.71 o
  -1  -8  11       61.22       53.51      3.70 o
   0  -8  11       85.01       97.04      4.98 o
   1  -8  11        8.27        6.45      1.75 o
   2  -8  11       64.72       66.51      4.22 o
   3  -8  11        6.23        9.03      1.45 o
   4  -8  11       68.70       76.93      4.76 o
  -6  -7  11       20.31       17.63      2.83 o
  -5  -7  11       15.64       20.25      2.63 o
  -4  -7  11        6.32        6.43      1.70 o
  -3  -7  11       22.57       22.08      2.53 o
  -2  -7  11       28.35       30.49      2.92 o
  -1  -7  11       48.40       51.13      3.28 o
   0  -7  11      207.66      196.26      7.32 o
   1  -7  11       30.60       33.88      2.79 o
   2  -7  11       25.05       20.95      2.58 o
   3  -7  11       30.91       32.03      2.26 o
   4  -7  11       20.14       20.21      2.13 o
   5  -7  11       19.88       19.06      2.88 o
  -6  -6  11        9.54       12.18      2.34 o
  -5  -6  11       29.37       29.59      3.47 o
  -4  -6  11      122.61      128.86      5.62 o
  -3  -6  11       13.72       12.12      1.33 o
  -2  -6  11      128.59      122.93      5.15 o
  -1  -6  11       30.68       28.24      2.39 o
   0  -6  11      147.90      146.71      5.73 o
   1  -6  11       35.96       36.26      2.71 o
   2  -6  11       72.75       68.73      2.70 o
   3  -6  11       20.64       24.78      2.06 o
   4  -6  11       83.04       91.72      2.73 o
   5  -6  11       15.47       11.97      2.24 o
  -7  -5  11        2.70        1.27      0.96 o
  -6  -5  11       66.65       66.08      2.28 o
  -5  -5  11      166.97      164.58      4.56 o
  -4  -5  11       20.30       22.33      1.21 o
  -3  -5  11       24.71       27.91      1.37 o
  -2  -5  11       45.00       47.71      2.02 o
  -1  -5  11        2.23        3.02      0.81 o
   0  -5  11      296.03      304.75      6.37 o
   1  -5  11       30.27       33.08      1.38 o
   2  -5  11      180.33      178.96      3.72 o
   3  -5  11       20.92       22.42      1.36 o
   4  -5  11       32.52       33.97      1.81 o
   5  -5  11       33.31       36.30      1.72 o
   6  -5  11        4.89        2.32      1.11 o
  -7  -4  11       27.57       31.72      5.08 o
  -6  -4  11       31.18       32.76      1.58 o
  -5  -4  11      141.15      148.87      3.42 o
  -4  -4  11      113.92      114.91      2.52 o
  -3  -4  11       15.12       18.22      1.07 o
  -2  -4  11      268.55      253.33      4.49 o
  -1  -4  11       34.54       34.81      1.63 o
   0  -4  11        1.04        0.29      0.39 o
   1  -4  11       93.27       92.59      2.32 o
   2  -4  11       20.31       19.72      1.22 o
   3  -4  11       71.12       74.77      2.17 o
   4  -4  11       80.39       80.40      2.40 o
   5  -4  11        3.37        1.42      0.60 o
   6  -4  11       44.81       46.95      2.64 o
  -8  -3  11        2.18        2.30      1.17 o
  -7  -3  11       25.73       24.44      1.98 o
  -6  -3  11      115.37      113.16      3.71 o
  -5  -3  11       94.02       98.89      2.90 o
  -4  -3  11      113.43      108.32      2.45 o
  -3  -3  11      355.14      345.99      5.69 o
  -2  -3  11      405.95      385.40      5.40 o
  -1  -3  11       51.50       53.82      1.63 o
   0  -3  11      510.65      493.00      7.57 o
   1  -3  11      130.44      132.51      2.82 o
   2  -3  11      339.06      330.02      5.68 o
   3  -3  11       45.23       47.36      1.63 o
   4  -3  11       86.97       86.01      2.36 o
   5  -3  11        3.41        3.65      0.86 o
   6  -3  11       16.70       15.39      3.18 o
  -8  -2  11        2.85        2.77      0.81 o
  -7  -2  11      159.30      176.82      4.75 o
  -6  -2  11       12.79       13.47      1.40 o
  -5  -2  11       80.13       78.88      2.81 o
  -4  -2  11      228.65      223.74      3.62 o
  -3  -2  11       68.05       69.35      1.69 o
  -2  -2  11      435.22      424.61      5.83 o
  -1  -2  11       18.23       21.02      0.79 o
   0  -2  11       85.26       87.25      1.81 o
   1  -2  11       35.81       35.07      1.27 o
   2  -2  11       35.89       38.15      1.37 o
   3  -2  11       13.57       17.28      1.02 o
   4  -2  11      272.49      276.01      4.85 o
   5  -2  11       34.41       30.77      1.94 o
   6  -2  11       31.97       32.53      2.51 o
  -8  -1  11        3.02        4.39      1.76 o
  -7  -1  11       12.49       13.15      1.37 o
  -6  -1  11       16.82       17.28      1.50 o
  -5  -1  11      116.15      117.23      2.83 o
  -4  -1  11       77.70       71.22      2.03 o
  -3  -1  11      236.10      232.16      4.14 o
  -2  -1  11      410.61      388.17      4.77 o
  -1  -1  11       79.19       79.48      1.53 o
   0  -1  11      486.15      474.11      6.15 o
   1  -1  11      219.73      212.82      3.80 o
   2  -1  11       63.47       63.59      1.74 o
   3  -1  11       58.82       62.26      3.18 o
   4  -1  11       13.11       12.63      0.87 o
   5  -1  11       47.57       47.60      2.14 o
   6  -1  11        1.10        1.21      0.58 o
   7  -1  11       29.50       27.24      3.95 o
  -8   0  11        0.37        0.60      1.34 o
  -7   0  11       82.04       86.36      4.98 o
  -6   0  11        9.32        7.08      0.95 o
  -5   0  11      258.31      251.10      4.62 o
  -4   0  11       45.06       41.15      1.50 o
  -3   0  11      217.10      210.38      3.90 o
  -2   0  11     2242.15     2193.38     24.86 o
  -1   0  11       39.82       42.44      1.19 o
   0   0  11       49.65       35.14      1.08 o
   1   0  11       18.94       15.93      0.90 o
   2   0  11       12.63       15.55      1.07 o
   3   0  11        0.08        0.46      0.39 o
   4   0  11        0.20       -0.21      0.52 o
   5   0  11       42.10       45.42      1.84 o
   6   0  11      169.82      163.66      7.91 o
   7   0  11       23.18       21.42      3.58 o
  -8   1  11        2.92        0.43      1.42 o
  -7   1  11       12.10       10.48      2.16 o
  -6   1  11       16.96       19.52      1.19 o
  -5   1  11      118.54      123.51      6.00 o
  -4   1  11       75.82       71.09      1.99 o
  -3   1  11      225.80      223.26      4.11 o
  -2   1  11      408.72      398.29      6.24 o
  -1   1  11       79.95       79.32      2.15 o
   0   1  11      483.21      463.94      8.68 o
   1   1  11      219.19      215.16      3.74 o
   2   1  11       62.92       61.54      1.60 o
   3   1  11       58.03       62.32      3.54 o
   4   1  11       12.36       11.45      1.05 o
   5   1  11       49.74       50.88      3.92 o
   6   1  11        0.99        0.74      1.42 o
   7   1  11       29.26       26.36      3.97 o
  -8   2  11        2.91        1.88      1.48 o
  -7   2  11      159.94      167.84      7.31 o
  -6   2  11       11.93       14.19      2.14 o
  -5   2  11       80.92       83.54      2.15 o
  -4   2  11      228.57      226.26      4.29 o
  -3   2  11       69.02       70.53      1.69 o
  -2   2  11      450.95      443.49      5.87 o
  -1   2  11       19.27       24.19      0.93 o
   0   2  11       86.54       85.58      1.78 o
   1   2  11       35.70       32.91      1.18 o
   2   2  11       34.09       36.17      1.61 o
   3   2  11       12.76       16.79      2.14 o
   4   2  11      269.74      271.78      5.32 o
   5   2  11       34.20       29.15      3.44 o
   6   2  11       32.60       29.58      3.77 o
  -7   3  11       25.38       25.59      3.07 o
  -6   3  11      112.51      116.34      5.25 o
  -5   3  11       93.87       98.06      7.03 o
  -4   3  11      114.24      110.15      2.55 o
  -3   3  11      353.83      342.02      4.93 o
  -2   3  11      408.47      393.46      5.41 o
  -1   3  11       50.82       50.52      1.37 o
   0   3  11      520.91      505.90      6.53 o
   1   3  11      130.26      132.10      2.46 o
   2   3  11      323.40      314.20      9.60 o
   3   3  11       45.37       49.26      3.19 o
   4   3  11       87.90       87.68      4.72 o
   5   3  11        3.17        3.51      1.56 o
   6   3  11       16.99       14.10      2.83 o
  -7   4  11       29.43       33.37      3.48 o
  -6   4  11       29.85       32.01      2.19 o
  -5   4  11      141.86      144.55      4.31 o
  -4   4  11      116.49      117.74      3.63 o
  -3   4  11       14.95       17.21      1.17 o
  -2   4  11      265.61      245.24      6.03 o
  -1   4  11       35.36       38.67      1.44 o
   0   4  11        0.77       -0.09      0.32 o
   1   4  11       93.44       93.97      2.37 o
   2   4  11       19.21       21.05      2.19 o
   3   4  11       69.60       67.80      3.86 o
   4   4  11       83.92       91.05      4.78 o
   5   4  11        3.31        2.32      1.52 o
   6   4  11       44.62       45.56      4.69 o
  -6   5  11       68.40       74.12      4.85 o
  -5   5  11      168.99      165.60      7.28 o
  -4   5  11       21.12       23.31      1.93 o
  -3   5  11       25.72       28.16      4.42 o
  -2   5  11       47.61       49.46      2.17 o
  -1   5  11        1.88        2.23      1.28 o
   0   5  11      295.39      301.14      6.19 o
   1   5  11       30.40       33.13      2.64 o
  -6   6  11        9.16        9.47      2.38 o
  -5   6  11       31.28       28.34      3.48 o
  -4   6  11      122.65      127.94      6.74 o
  -3   6  11       13.28       11.73      1.38 o
  -2   6  11      132.56      132.67      3.90 o
  -1   6  11       30.47       30.07      1.82 o
   0   6  11      144.86      141.71      3.52 o
   1   6  11       36.16       32.46      2.80 o
  -6   7  11       19.52       14.41      3.03 o
  -5   7  11       16.22       16.76      2.91 o
  -4   7  11        6.67        6.63      1.28 o
  -3   7  11       23.20       22.11      1.91 o
  -2   7  11       28.93       25.27      1.77 o
  -1   7  11       46.66       46.21      2.07 o
   0   7  11      209.29      207.73      4.33 o
  -5   8  11       16.34       26.00      3.69 o
  -4   8  11       40.93       38.74      3.49 o
  -3   8  11       14.10       10.87      1.44 o
  -2   8  11       47.94       49.70      2.40 o
  -1   8  11       61.83       62.38      2.81 o
   0   8  11       84.88       95.15      5.26 o
  -4   9  11        8.56        6.16      2.31 o
  -3   9  11       12.41       16.64      2.89 o
  -2   9  11       50.12       56.51      2.58 o
  -1   9  11       25.27       26.44      3.56 o
   0   9  11       53.31       54.01      4.18 o
  -3  10  11       34.50       42.27      4.88 o
  -2  10  11       13.41       11.39      2.80 o
  -1  10  11        5.89        2.16      1.83 o
   0  10  11        8.68        9.58      2.49 o
  -2 -10  12       23.08       24.93      3.19 o
  -1 -10  12        3.97        5.03      1.74 o
   0 -10  12        6.90        4.95      1.81 o
   1 -10  12       11.64        8.01      2.15 o
  -3  -9  12       23.43       20.73      2.90 o
  -2  -9  12        1.46        2.01      1.34 o
  -1  -9  12      128.91      135.72      6.36 o
   0  -9  12        1.95        0.69      1.16 o
   1  -9  12        1.35        0.89      1.30 o
   2  -9  12       12.22       10.81      2.29 o
   3  -9  12        5.17        5.86      1.98 o
  -3  -8  12       73.91       84.13      4.56 o
  -2  -8  12       51.93       45.82      3.44 o
  -1  -8  12        3.02        3.18      1.40 o
   0  -8  12       59.53       59.71      3.96 o
   1  -8  12       11.71       10.41      2.02 o
   2  -8  12        5.54        5.80      1.72 o
   3  -8  12       13.64       13.83      1.70 o
   4  -8  12        1.84        1.85      1.53 o
  -6  -7  12       38.94       41.42      4.25 o
  -4  -7  12       36.96       37.14      3.14 o
  -3  -7  12       97.08      107.88      5.05 o
  -2  -7  12       96.80       98.15      4.79 o
  -1  -7  12      199.64      199.63      7.37 o
   0  -7  12        9.51       14.66      2.17 o
   1  -7  12      114.18      117.87      5.45 o
   2  -7  12        0.22       -0.21      0.99 o
   3  -7  12       49.70       54.83      2.62 o
   4  -7  12        0.26        0.31      1.57 o
  -6  -6  12       33.09       33.71      3.60 o
  -5  -6  12       24.27       25.74      2.14 o
  -4  -6  12       10.42        9.31      1.28 o
  -3  -6  12      100.33      103.22      3.43 o
  -2  -6  12      107.62      106.85      4.85 o
  -1  -6  12        7.62        6.35      1.47 o
   0  -6  12        8.28        9.58      1.73 o
   1  -6  12       59.97       62.03      3.74 o
   2  -6  12        3.90        4.32      0.97 o
   3  -6  12       82.63       79.81      3.06 o
   4  -6  12       23.61       25.95      1.86 o
   5  -6  12       33.51       41.60      3.51 o
  -7  -5  12        5.27        5.81      1.35 o
  -6  -5  12       33.82       36.18      3.80 o
  -5  -5  12        1.35        0.79      0.63 o
  -4  -5  12      209.56      204.94      3.71 o
  -3  -5  12      103.97      106.88      4.91 o
  -2  -5  12       33.55       34.06      2.37 o
  -1  -5  12      270.82      246.92      5.56 o
   0  -5  12       49.92       45.67      2.01 o
   1  -5  12      112.44      114.16      2.79 o
   2  -5  12       21.16       22.46      1.51 o
   3  -5  12        1.00        0.99      0.54 o
   4  -5  12        4.08        3.15      0.78 o
   5  -5  12       32.11       33.95      2.54 o
  -7  -4  12       34.01       39.71      2.45 o
  -6  -4  12       30.87       34.23      1.73 o
  -5  -4  12      159.69      155.89      3.62 o
  -4  -4  12       77.92       77.69      3.00 o
  -3  -4  12       36.32       40.21      1.38 o
  -2  -4  12        8.60        9.89      0.89 o
  -1  -4  12       26.99       24.34      1.92 o
   0  -4  12      107.44      107.25      3.28 o
   1  -4  12      175.52      166.57      4.66 o
   2  -4  12       20.24       16.13      1.14 o
   3  -4  12      236.08      238.35      4.03 o
   4  -4  12        2.95        2.41      0.67 o
   5  -4  12       13.92       15.71      1.20 o
   6  -4  12       20.18       23.43      2.09 o
  -7  -3  12       33.38       30.06      5.87 o
  -6  -3  12      334.39      336.73      7.64 o
  -5  -3  12        4.71        4.87      0.76 o
  -4  -3  12       84.01       81.73      1.98 o
  -3  -3  12       63.03       57.86      1.63 o
  -2  -3  12       28.46       26.12      1.22 o
  -1  -3  12      271.34      253.18      4.68 o
   0  -3  12        7.17        7.50      0.97 o
   1  -3  12      255.48      247.47      4.51 o
   2  -3  12       52.35       51.43      2.66 o
   3  -3  12       60.39       57.36      1.87 o
   4  -3  12       11.38       11.37      1.01 o
   5  -3  12       18.40       17.48      1.06 o
   6  -3  12        6.33        6.69      1.20 o
  -8  -2  12       28.02       26.16      1.96 o
  -7  -2  12       23.21       23.62      1.88 o
  -6  -2  12        0.02        0.00      0.80 o
  -5  -2  12       87.90       86.59      2.47 o
  -4  -2  12       74.15       75.10      3.33 o
  -3  -2  12       41.39       43.01      1.34 o
  -2  -2  12      167.67      156.59      2.80 o
  -1  -2  12       31.34       30.75      1.08 o
   0  -2  12       53.45       55.28      1.65 o
   1  -2  12      346.08      334.22      5.48 o
   2  -2  12       13.53       12.37      1.60 o
   3  -2  12       98.74      100.68      2.45 o
   4  -2  12       27.30       26.24      2.22 o
   5  -2  12       68.67       71.16      6.30 o
   6  -2  12       10.33       13.24      1.39 o
  -8  -1  12       42.98       42.35      4.24 o
  -7  -1  12       47.94       49.37      4.89 o
  -6  -1  12      297.84      293.44      6.61 o
  -5  -1  12        6.83        6.36      1.49 o
  -4  -1  12       58.07       61.50      1.94 o
  -3  -1  12      403.61      388.75      6.30 o
  -2  -1  12       37.42       40.36      1.44 o
  -1  -1  12      619.13      595.17      7.66 o
   0  -1  12      185.52      189.03      3.58 o
   1  -1  12      186.50      176.81      3.41 o
   2  -1  12       72.35       77.55      2.03 o
   3  -1  12       65.03       66.31      2.28 o
   4  -1  12       23.69       23.29      0.99 o
   5  -1  12       40.55       37.06      2.04 o
   6  -1  12        8.94        8.01      1.42 o
  -8   0  12      103.84      109.68      6.07 o
  -7   0  12        3.19        1.62      0.62 o
  -6   0  12        0.63        0.15      0.57 o
  -5   0  12      281.92      280.31      5.11 o
  -4   0  12        7.41        4.99      0.70 o
  -3   0  12       56.68       57.34      1.98 o
  -2   0  12        3.96        2.49      0.44 o
  -1   0  12        5.51        6.70      0.60 o
   0   0  12      132.50      124.47      2.64 o
   1   0  12       22.37       33.66      1.26 o
   2   0  12        2.58        4.77      0.59 o
   3   0  12      569.72      577.54     10.51 o
   4   0  12        6.62        6.69      0.99 o
   5   0  12        2.07        1.55      1.01 o
   6   0  12       21.67       17.49      2.99 o
  -8   1  12       43.95       37.22      3.96 o
  -7   1  12       48.38       52.49      3.91 o
  -6   1  12      293.96      291.88      6.14 o
  -5   1  12        6.66        4.78      0.72 o
  -4   1  12       61.46       62.49      1.91 o
  -3   1  12      409.11      383.24      6.29 o
  -2   1  12       36.79       36.22      1.86 o
  -1   1  12      626.67      603.23     11.44 o
   0   1  12      186.99      194.42      3.14 o
   1   1  12      185.73      177.55      3.34 o
   2   1  12       72.61       78.02      1.92 o
   3   1  12       64.51       69.43      3.90 o
   4   1  12       23.13       25.62      1.47 o
   5   1  12       39.32       39.98      4.08 o
   6   1  12        8.98        8.18      2.31 o
  -7   2  12       22.78       21.88      2.93 o
  -6   2  12        0.05        0.47      0.72 o
  -5   2  12       87.57       85.67      3.08 o
  -4   2  12       70.78       68.42      2.03 o
  -3   2  12       38.30       39.86      1.31 o
  -2   2  12      162.91      158.50      2.82 o
  -1   2  12       31.61       29.47      1.07 o
   0   2  12       54.82       52.67      1.41 o
   1   2  12      339.37      321.33      5.28 o
   2   2  12       13.49       13.40      0.86 o
   3   2  12      102.10       93.92      4.64 o
   4   2  12       27.98       28.32      1.24 o
   5   2  12       68.61       73.68      4.81 o
   6   2  12        9.74        7.09      2.24 o
  -7   3  12       34.51       33.24      3.47 o
  -6   3  12      337.64      339.97      7.89 o
  -5   3  12        4.74        4.78      0.98 o
  -4   3  12       79.90       80.09      2.22 o
  -3   3  12       67.16       64.06      1.66 o
  -2   3  12       28.32       26.17      1.06 o
  -1   3  12      262.10      253.68      3.91 o
   0   3  12        6.85        7.19      1.08 o
   1   3  12      261.40      253.63      4.30 o
   2   3  12       52.40       46.78      3.00 o
   3   3  12       61.19       60.00      3.63 o
   4   3  12       11.67        8.00      1.90 o
   5   3  12       18.07       23.01      3.11 o
   6   3  12        6.15        3.04      1.79 o
  -7   4  12       34.90       39.13      3.78 o
  -6   4  12       30.16       32.84      2.41 o
  -5   4  12      160.43      162.93      6.01 o
  -4   4  12       77.96       76.79      3.11 o
  -3   4  12       34.24       37.16      1.87 o
  -2   4  12        7.33        7.71      0.83 o
  -1   4  12       27.54       25.56      1.20 o
   0   4  12      108.45      112.24      2.49 o
   1   4  12      176.60      168.85      3.13 o
   2   4  12       20.45       20.13      2.19 o
   3   4  12      234.06      239.46      8.40 o
   4   4  12        3.19        3.81      1.41 o
   5   4  12       15.11       12.89      2.53 o
   6   4  12       20.01       19.87      3.36 o
  -6   5  12       36.04       43.09      4.33 o
  -5   5  12        1.32       -0.18      1.19 o
  -4   5  12      210.23      211.57      5.74 o
  -3   5  12      101.55      105.90      5.01 o
  -2   5  12       34.02       36.39      3.83 o
  -1   5  12      266.14      244.93      5.65 o
   0   5  12       49.29       48.60      1.92 o
   1   5  12      112.98      108.74      4.96 o
  -6   6  12       32.12       26.83      3.72 o
  -5   6  12       26.86       27.03      3.47 o
  -4   6  12       11.39        8.98      1.41 o
  -3   6  12       98.90       98.03      3.52 o
  -2   6  12      103.35       99.69      4.18 o
  -1   6  12        7.44        6.48      1.69 o
   0   6  12        8.44        7.84      0.89 o
   1   6  12       61.11       64.49      3.86 o
  -6   7  12       39.41       49.48      5.10 o
  -5   7  12        4.37        5.01      1.99 o
  -4   7  12       35.76       33.64      4.63 o
  -3   7  12       97.53      101.66      4.28 o
  -2   7  12       99.14       98.21      3.39 o
  -1   7  12      196.22      191.41     13.97 o
   0   7  12        9.83       10.27      0.86 o
  -5   8  12        4.00        2.84      1.85 o
  -4   8  12       12.07       12.01      2.63 o
  -3   8  12       71.71       74.75      3.20 o
  -2   8  12       51.47       51.23      2.44 o
  -1   8  12        3.02        2.78      0.78 o
   0   8  12       58.74       61.55      4.37 o
  -4   9  12       52.14       50.04      5.16 o
  -3   9  12       23.60       21.15      3.39 o
  -2   9  12        1.65        0.78      1.60 o
  -1   9  12      131.12      147.10      7.34 o
   0   9  12        2.18        3.98      1.82 o
  -2  10  12       22.89       17.70      3.20 o
  -1  10  12        3.91        4.48      2.08 o
   0  10  12        7.24        6.52      2.18 o
  -1 -10  13        5.74        6.90      1.96 o
  -3  -9  13        4.94        3.22      1.64 o
  -2  -9  13       49.46       50.17      3.83 o
  -1  -9  13       31.01       28.37      3.30 o
   0  -9  13       10.53       15.77      2.59 o
   1  -9  13        2.41        1.99      1.48 o
   2  -9  13        3.70        2.69      1.63 o
  -3  -8  13       17.41       17.98      2.67 o
  -2  -8  13       47.52       40.76      3.38 o
  -1  -8  13       27.48       31.95      3.34 o
   0  -8  13       80.77       72.96      4.43 o
   1  -8  13        5.56        5.44      1.67 o
   2  -8  13       25.64       26.36      3.17 o
   3  -8  13        5.34        4.90      1.79 o
  -4  -7  13        1.78        2.27      1.39 o
  -3  -7  13        2.16        3.59      1.44 o
  -2  -7  13       67.29       63.57      4.02 o
  -1  -7  13      164.17      162.30      6.58 o
   0  -7  13        4.38        1.65      1.15 o
   1  -7  13        0.72        0.74      1.16 o
   2  -7  13        9.48        9.01      1.91 o
   3  -7  13        2.04        0.52      1.12 o
   4  -7  13       42.97       45.45      4.03 o
  -6  -6  13       22.64       24.87      3.14 o
  -5  -6  13       48.46       52.43      3.22 o
  -4  -6  13        8.00        7.45      1.25 o
  -3  -6  13       72.95       74.25      4.12 o
  -2  -6  13       38.48       35.35      2.78 o
  -1  -6  13       99.68      109.30      5.06 o
   0  -6  13      189.58      195.77      7.16 o
   1  -6  13        9.39       12.55      2.02 o
   2  -6  13       88.73       88.86      3.25 o
   3  -6  13       13.15       14.83      1.60 o
   4  -6  13       48.53       45.36      3.71 o
   5  -6  13       29.09       32.81      3.57 o
  -6  -5  13       14.96       12.72      1.62 o
  -5  -5  13       52.78       54.25      2.13 o
  -4  -5  13       93.09      101.70      2.80 o
  -3  -5  13       12.09       10.35      1.05 o
  -2  -5  13      205.83      209.39      5.11 o
  -1  -5  13        2.95        3.28      1.31 o
   0  -5  13        8.95        8.35      1.10 o
   1  -5  13       31.53       33.58      1.52 o
   2  -5  13       47.29       47.93      1.84 o
   3  -5  13       20.47       19.58      1.25 o
   4  -5  13       79.43       79.61      2.59 o
   5  -5  13        3.84        3.55      1.17 o
  -7  -4  13        0.09       -0.02      0.91 o
  -6  -4  13        1.15        1.81      0.93 o
  -5  -4  13       88.70       84.06      2.57 o
  -4  -4  13       36.77       33.13      1.42 o
  -3  -4  13      279.06      280.40      6.62 o
  -2  -4  13       36.93       29.76      1.37 o
  -1  -4  13      112.97      111.55      3.33 o
   0  -4  13      209.87      212.92      4.14 o
   1  -4  13       36.33       42.02      1.62 o
   2  -4  13       59.06       60.45      2.01 o
   3  -4  13       15.03       10.76      0.93 o
   4  -4  13       43.79       43.35      2.37 o
   5  -4  13        5.22        5.16      1.23 o
  -7  -3  13       15.66       17.60      1.77 o
  -6  -3  13       19.03       19.22      1.82 o
  -5  -3  13       20.38       16.12      1.60 o
  -4  -3  13      139.96      142.17      2.84 o
  -3  -3  13       15.62       13.45      0.96 o
  -2  -3  13      153.73      145.97      3.21 o
  -1  -3  13      276.93      270.92      4.92 o
   0  -3  13        4.40        5.16      0.70 o
   1  -3  13       32.15       33.23      1.41 o
   2  -3  13       40.42       42.76      1.61 o
   3  -3  13       13.70       13.99      1.39 o
   4  -3  13      129.79      133.00      3.22 o
   5  -3  13        4.35        4.27      2.31 o
   6  -3  13       21.53       25.58      2.10 o
  -7  -2  13       26.18       24.89      1.97 o
  -6  -2  13       17.50       15.56      1.59 o
  -5  -2  13      124.73      122.00      3.09 o
  -4  -2  13       67.80       63.67      2.95 o
  -3  -2  13       76.26       75.57      1.89 o
  -2  -2  13       57.12       53.52      1.53 o
  -1  -2  13      221.67      206.77      4.37 o
   0  -2  13       27.70       29.63      1.28 o
   1  -2  13       43.34       45.41      1.59 o
   2  -2  13      332.75      322.80      5.55 o
   3  -2  13       15.30       11.66      1.19 o
   4  -2  13        8.77        7.55      0.82 o
   5  -2  13        3.36        3.32      0.94 o
   6  -2  13       25.19       25.96      1.81 o
  -7  -1  13      117.27      123.04      3.77 o
  -6  -1  13        6.63        6.43      1.11 o
  -5  -1  13      126.84      123.01      3.04 o
  -4  -1  13       60.61       55.23      1.89 o
  -3  -1  13       50.49       50.68      2.33 o
  -2  -1  13      192.71      186.15      4.38 o
  -1  -1  13       87.41       85.74      1.93 o
   0  -1  13      200.60      173.87      3.47 o
   1  -1  13       94.05       80.96      2.13 o
   2  -1  13      193.91      196.06      3.80 o
   3  -1  13       22.63       23.75      1.44 o
   4  -1  13      166.42      166.96      3.20 o
   5  -1  13        9.74       10.09      1.25 o
   6  -1  13       32.86       33.00      2.75 o
  -7   0  13       10.46        8.92      1.03 o
  -6   0  13        2.00        1.23      0.72 o
  -5   0  13       67.03       61.20      2.06 o
  -4   0  13        1.11        0.90      0.51 o
  -3   0  13      214.39      200.76      3.96 o
  -2   0  13      106.97      106.57      2.34 o
  -1   0  13       14.05       13.12      0.84 o
   0   0  13      311.97      281.75      5.39 o
   1   0  13       28.35       33.82      1.31 o
   2   0  13      181.63      175.28      3.43 o
   3   0  13        3.74        3.46      0.63 o
   4   0  13       94.62      102.05      3.32 o
   5   0  13        6.24        5.80      1.13 o
   6   0  13        1.10        1.71      1.62 o
  -7   1  13      121.38      123.21      6.19 o
  -6   1  13        6.56        6.37      1.64 o
  -5   1  13      126.57      115.68      2.92 o
  -4   1  13       60.14       59.36      1.92 o
  -3   1  13       50.06       52.56      1.76 o
  -2   1  13      190.92      183.19      3.18 o
  -1   1  13       83.07       83.31      1.91 o
   0   1  13      203.01      176.17      3.01 o
   1   1  13       95.83       81.01      2.07 o
   2   1  13      195.47      197.22      3.66 o
   3   1  13       22.70       25.87      2.83 o
   4   1  13      169.27      167.15      4.29 o
   5   1  13        9.71        9.88      2.29 o
   6   1  13       31.41       27.06      3.76 o
  -7   2  13       26.11       28.91      3.34 o
  -6   2  13       18.15       14.60      1.67 o
  -5   2  13      123.82      122.08      2.94 o
  -4   2  13       66.50       67.49      2.07 o
  -3   2  13       74.96       78.14      1.93 o
  -2   2  13       56.06       53.55      1.53 o
  -1   2  13      219.54      199.15      4.09 o
   0   2  13       31.12       27.28      1.06 o
   1   2  13       42.96       46.31      2.93 o
   2   2  13      333.30      322.68     10.71 o
   3   2  13       15.44       12.40      2.06 o
   4   2  13        9.46        9.08      2.23 o
   5   2  13        3.41        3.64      1.66 o
   6   2  13       24.60       27.05      3.84 o
  -7   3  13       14.75       11.86      2.30 o
  -6   3  13       18.88       18.68      1.91 o
  -5   3  13       21.46       19.72      1.80 o
  -4   3  13      138.94      138.76      3.17 o
  -3   3  13       15.66       14.20      0.95 o
  -2   3  13      154.45      142.71      2.75 o
  -1   3  13      280.50      278.14      4.27 o
   0   3  13        3.82        5.47      0.60 o
   1   3  13       30.59       32.69      1.25 o
   2   3  13       39.88       39.03      2.83 o
   3   3  13       13.79       15.08      2.23 o
   4   3  13      132.28      136.44      6.36 o
   5   3  13        4.24        2.59      1.61 o
   6   3  13       21.67       25.99      3.77 o
  -7   4  13        0.12        1.68      1.45 o
  -6   4  13        1.12        0.13      0.83 o
  -5   4  13       90.18       91.61      3.41 o
  -4   4  13       37.01       37.04      3.16 o
  -3   4  13      277.89      284.31      5.30 o
  -2   4  13       35.12       31.26      1.23 o
  -1   4  13      113.68      109.85      2.32 o
   0   4  13      202.76      210.77      3.96 o
   1   4  13       35.88       41.77      1.34 o
   2   4  13       60.28       53.48      3.30 o
   3   4  13       14.88        9.31      1.93 o
   4   4  13       42.79       45.26      3.64 o
   5   4  13        5.21        7.49      2.14 o
  -6   5  13       15.46       16.06      2.91 o
  -5   5  13       49.51       55.31      4.28 o
  -4   5  13       96.20      104.24      7.45 o
  -3   5  13       11.78       10.20      1.33 o
  -2   5  13      204.44      205.45      5.28 o
  -1   5  13        3.26        5.45      2.10 o
   0   5  13        8.62        9.29      1.27 o
   1   5  13       31.49       32.40      3.12 o
  -6   6  13       23.06       20.33      3.27 o
  -5   6  13       47.45       47.10      4.65 o
  -4   6  13        7.51        8.22      1.38 o
  -3   6  13       77.27       71.70      3.00 o
  -2   6  13       36.80       35.45      2.09 o
  -1   6  13      101.55      108.50      3.39 o
   0   6  13      187.68      188.71      4.44 o
   1   6  13        9.23        9.61      1.98 o
  -5   7  13       57.84       57.11      4.73 o
  -4   7  13        1.41        3.35      1.10 o
  -3   7  13        1.98        1.19      0.81 o
  -2   7  13       69.09       70.36      2.89 o
  -1   7  13      162.36      161.13      5.02 o
   0   7  13        4.04        2.54      1.48 o
  -5   8  13       34.55       39.35      4.65 o
  -4   8  13        0.40        0.21      1.52 o
  -3   8  13       15.88       18.09      3.14 o
  -2   8  13       47.88       46.22      3.87 o
  -1   8  13       29.15       29.01      1.66 o
   0   8  13       79.41       82.62      5.11 o
  -3   9  13        5.01        3.19      1.87 o
  -2   9  13       48.24       54.48      4.66 o
  -1   9  13       31.67       27.84      3.69 o
   0   9  13       10.54       10.48      2.58 o
  -1  10  13        5.78        2.39      1.93 o
  -3  -9  14        1.99        0.01      1.37 o
  -2  -9  14       10.41       11.70      2.41 o
  -1  -9  14        1.14       -0.36      1.14 o
   0  -9  14       32.38       28.88      3.49 o
   1  -9  14       28.91       32.65      3.69 o
  -3  -8  14       18.98       16.74      2.54 o
  -2  -8  14        4.18        2.77      1.50 o
  -1  -8  14        9.80       10.04      2.07 o
   0  -8  14        9.67        8.33      1.93 o
   1  -8  14       13.32       16.73      2.68 o
   2  -8  14       12.15       10.60      2.31 o
   3  -8  14       11.52        8.56      2.21 o
  -4  -7  14       58.14       61.53      2.95 o
  -3  -7  14       13.81       16.26      2.45 o
  -2  -7  14       57.66       61.16      3.96 o
  -1  -7  14        8.95        6.95      1.70 o
   0  -7  14       55.21       52.26      3.64 o
   1  -7  14       56.73       55.12      3.76 o
   2  -7  14       11.13       11.31      2.21 o
   3  -7  14       56.13       59.20      4.11 o
  -6  -6  14       68.84       65.06      4.62 o
  -4  -6  14      107.98      115.11      3.94 o
  -3  -6  14       97.26      105.12      5.16 o
  -2  -6  14        4.13        3.13      1.33 o
  -1  -6  14       30.86       32.76      2.82 o
   0  -6  14       12.95       14.45      2.14 o
   1  -6  14       22.00       18.93      2.52 o
   2  -6  14        4.50        6.37      1.17 o
   3  -6  14        8.14        5.02      1.15 o
   4  -6  14       24.12       25.67      3.25 o
  -6  -5  14       28.29       31.66      2.45 o
  -5  -5  14       61.38       62.48      2.34 o
  -4  -5  14       30.20       35.59      1.69 o
  -3  -5  14       32.76       35.79      1.73 o
  -2  -5  14      335.96      332.70      7.27 o
  -1  -5  14       10.49        7.97      1.67 o
   0  -5  14       11.71       10.96      1.28 o
   1  -5  14      102.10       97.49      2.70 o
   2  -5  14       29.69       34.61      2.05 o
   3  -5  14      155.36      165.67      3.66 o
   4  -5  14       22.72       18.90      1.98 o
   5  -5  14       31.84       27.57      2.43 o
  -7  -4  14       10.59        9.78      1.53 o
  -6  -4  14       63.50       71.44      3.13 o
  -5  -4  14       45.60       43.55      1.89 o
  -4  -4  14       49.44       50.69      2.60 o
  -3  -4  14      102.06       99.21      2.72 o
  -2  -4  14       12.46       10.88      1.03 o
  -1  -4  14       78.73       77.71      2.79 o
   0  -4  14       22.01       19.96      2.55 o
   1  -4  14       94.57       98.02      2.64 o
   2  -4  14       18.52       17.25      1.28 o
   3  -4  14        2.52        2.53      0.89 o
   4  -4  14        4.81        3.43      0.80 o
   5  -4  14       24.65       23.48      2.19 o
  -7  -3  14        4.00        5.66      2.09 o
  -6  -3  14       16.12       15.44      1.68 o
  -5  -3  14       55.53       56.21      2.59 o
  -4  -3  14      121.91      131.80      2.77 o
  -3  -3  14       94.83       97.99      2.32 o
  -2  -3  14      255.10      249.80      4.68 o
  -1  -3  14       24.26       20.31      1.58 o
   0  -3  14      173.31      176.66      3.69 o
   1  -3  14      120.80      116.85      2.87 o
   2  -3  14        6.04        5.38      0.98 o
   3  -3  14       76.46       80.02      2.36 o
   4  -3  14        9.36        6.53      0.89 o
   5  -3  14        2.60        2.73      1.00 o
  -7  -2  14        1.23        0.29      0.80 o
  -6  -2  14       68.99       71.60      3.05 o
  -5  -2  14       39.97       38.40      1.95 o
  -4  -2  14      156.92      158.20      3.58 o
  -3  -2  14       27.83       25.87      1.90 o
  -2  -2  14       42.72       38.29      1.37 o
  -1  -2  14      445.09      434.65      6.13 o
   0  -2  14       43.21       38.53      1.52 o
   1  -2  14        0.32        0.55      0.45 o
   2  -2  14        3.11        2.35      0.61 o
   3  -2  14        0.69        0.37      0.56 o
   4  -2  14        7.45        6.77      0.81 o
   5  -2  14       24.51       27.56      5.25 o
   6  -2  14        7.57        5.42      1.11 o
  -7  -1  14        2.56        2.55      0.89 o
  -6  -1  14       18.45       17.66      1.65 o
  -5  -1  14       29.84       26.47      1.62 o
  -4  -1  14       21.75       22.09      1.43 o
  -3  -1  14       46.91       45.03      1.71 o
  -2  -1  14      495.44      477.87      7.73 o
  -1  -1  14       14.51       10.31      0.93 o
   0  -1  14       64.06       63.39      1.92 o
   1  -1  14      118.57      114.62      2.72 o
   2  -1  14       11.34       11.19      0.95 o
   3  -1  14      154.67      150.45      3.99 o
   4  -1  14        9.64       12.01      1.41 o
   5  -1  14       98.28       94.43      3.33 o
   6  -1  14        9.78       10.25      0.96 o
  -7   0  14        4.21        3.37      0.86 o
  -6   0  14      214.21      216.21     10.16 o
  -5   0  14        0.60        0.29      0.54 o
  -4   0  14       96.66       99.53      2.68 o
  -3   0  14      104.56       96.40      2.78 o
  -2   0  14       23.18       19.85      1.09 o
  -1   0  14      501.43      480.10      6.58 o
   0   0  14       18.13       15.74      1.07 o
   1   0  14       41.90       36.89      1.43 o
   2   0  14       34.42       31.69      1.34 o
   3   0  14        3.93        3.99      0.70 o
   4   0  14       38.47       46.80      2.25 o
   5   0  14       69.52       70.01      2.77 o
   6   0  14        0.83        0.87      1.59 o
  -7   1  14        2.56        4.35      1.75 o
  -6   1  14       18.75       20.22      1.37 o
  -5   1  14       28.23       28.58      1.54 o
  -4   1  14       18.87       18.69      1.76 o
  -3   1  14       47.33       45.54      1.71 o
  -2   1  14      498.29      490.28      6.70 o
  -1   1  14       15.05       14.20      0.91 o
   0   1  14       62.28       65.08      1.96 o
   1   1  14      119.37      115.71      2.66 o
   2   1  14       11.36       10.44      0.87 o
   3   1  14      153.38      155.37      6.59 o
   4   1  14        9.72        9.03      1.15 o
   5   1  14      100.84       95.10      5.75 o
   6   1  14        9.29        4.48      2.01 o
  -7   2  14        1.16        2.98      1.51 o
  -6   2  14       70.13       65.98      4.16 o
  -5   2  14       39.66       40.87      2.17 o
  -4   2  14      158.76      156.25      3.53 o
  -3   2  14       29.46       30.30      1.28 o
  -2   2  14       43.56       42.67      1.41 o
  -1   2  14      448.27      437.02      7.74 o
   0   2  14       43.87       40.61      1.33 o
   1   2  14        0.48       -0.14      0.36 o
   2   2  14        2.73        3.29      0.77 o
   3   2  14        0.74        1.08      1.07 o
   4   2  14        7.50        7.24      0.86 o
   5   2  14       25.29       27.30      3.57 o
   6   2  14        7.60        6.06      2.23 o
  -7   3  14        3.85        4.09      1.73 o
  -6   3  14       16.18       16.92      3.39 o
  -5   3  14       53.43       58.81      2.77 o
  -4   3  14      120.53      122.88      3.05 o
  -3   3  14       95.13       99.52      2.76 o
  -2   3  14      250.99      238.20      4.00 o
  -1   3  14       23.94       20.65      1.14 o
   0   3  14      176.68      179.48      3.19 o
   1   3  14      121.31      118.74      2.90 o
   2   3  14        5.82        3.89      1.26 o
   3   3  14       73.53       70.58      4.29 o
   4   3  14        9.51        6.74      1.88 o
   5   3  14        3.12        3.79      1.77 o
  -7   4  14       10.40        6.87      2.06 o
  -6   4  14       59.25       66.67      3.59 o
  -5   4  14       45.36       46.63      2.65 o
  -4   4  14       50.30       52.70      2.97 o
  -3   4  14      100.93      103.03      2.81 o
  -2   4  14       11.82       13.18      1.19 o
  -1   4  14       81.14       79.02      2.03 o
   0   4  14       23.52       21.77      1.20 o
   1   4  14       93.87       96.44      2.27 o
   2   4  14       17.94       17.61      2.26 o
   3   4  14        2.53        1.20      1.14 o
   4   4  14        4.84        5.23      1.80 o
   5   4  14       24.77       21.33      3.28 o
  -6   5  14       28.77       32.09      3.93 o
  -5   5  14       60.11       66.18      4.75 o
  -4   5  14       31.37       33.64      2.46 o
  -3   5  14       34.51       36.71      3.27 o
  -2   5  14      339.08      332.22      7.54 o
  -1   5  14       10.13        8.77      1.43 o
   0   5  14       11.78       11.78      1.16 o
   1   5  14      102.84      106.48      5.10 o
  -6   6  14       66.40       68.88      5.20 o
  -5   6  14       21.44       22.64      3.35 o
  -4   6  14      107.37      121.34      7.45 o
  -3   6  14       98.99      101.90      3.73 o
  -2   6  14        4.08        4.24      0.98 o
  -1   6  14       31.63       32.62      2.12 o
   0   6  14       12.27       13.13      1.16 o
  -5   7  14       11.18       10.04      2.62 o
  -4   7  14       56.55       57.35      3.61 o
  -3   7  14       13.58       14.68      1.68 o
  -2   7  14       62.18       66.00      2.83 o
  -1   7  14        8.69        7.02      2.13 o
   0   7  14       53.89       49.27      3.95 o
  -4   8  14       30.24       39.62      4.71 o
  -3   8  14       18.04       18.91      3.20 o
  -2   8  14        4.03        2.28      1.73 o
  -1   8  14       10.27       10.61      2.16 o
   0   8  14       10.10        8.15      2.21 o
  -3   9  14        1.97        4.38      2.06 o
  -2   9  14       10.16       12.22      2.84 o
  -1   9  14        1.23        3.49      1.92 o
   0   9  14       31.65       36.29      4.21 o
  -2  -9  15       26.03       31.19      3.67 o
  -1  -9  15        8.70       11.51      2.48 o
   0  -9  15        3.21        2.14      1.52 o
  -3  -8  15        7.35        6.80      1.95 o
  -2  -8  15       47.32       45.12      3.73 o
  -1  -8  15       50.32       51.82      3.88 o
   0  -8  15        9.18        6.42      1.93 o
   1  -8  15        9.43        8.07      2.08 o
   2  -8  15        4.46        4.37      1.70 o
  -4  -7  15        1.04        0.00      1.27 o
  -3  -7  15      115.95      116.01      5.80 o
  -2  -7  15        2.04        0.98      1.16 o
  -1  -7  15       26.82       26.94      3.16 o
   0  -7  15       29.97       32.11      3.36 o
   1  -7  15        3.74        3.56      1.53 o
   2  -7  15       15.59       10.47      2.19 o
   3  -7  15        8.15        7.68      2.04 o
  -4  -6  15        9.82       10.51      2.55 o
  -3  -6  15        4.67        4.55      1.58 o
  -2  -6  15       51.11       47.26      3.50 o
  -1  -6  15       32.73       24.65      2.88 o
   0  -6  15        1.41        1.16      1.16 o
   1  -6  15       30.46       26.29      2.98 o
   2  -6  15       52.79       50.17      8.27 o
   3  -6  15        3.22        4.40      1.69 o
   4  -6  15       43.06       46.05      4.34 o
  -6  -5  15        5.99        4.48      1.24 o
  -5  -5  15      100.28      102.17      3.86 o
  -4  -5  15       21.49       19.38      1.48 o
  -3  -5  15       99.69      106.09      2.95 o
  -2  -5  15       10.27       11.15      1.35 o
  -1  -5  15       91.02       85.05      6.90 o
   0  -5  15      120.73      122.15      3.86 o
   1  -5  15       26.54       23.71      1.54 o
   2  -5  15      150.25      147.45      3.64 o
   3  -5  15       75.31       71.83      2.19 o
   4  -5  15        6.10        5.37      1.41 o
  -6  -4  15       26.45       25.66      2.24 o
  -5  -4  15       13.90       13.57      1.29 o
  -4  -4  15       24.90       26.01      1.46 o
  -3  -4  15       59.15       56.06      2.05 o
  -2  -4  15       98.54       97.26      5.15 o
  -1  -4  15       67.41       63.63      3.31 o
   0  -4  15        8.18        6.43      1.26 o
   1  -4  15       35.99       35.36      1.64 o
   2  -4  15       61.65       62.48      2.18 o
   3  -4  15       26.34       25.38      1.62 o
   4  -4  15        6.79        8.29      1.44 o
   5  -4  15       34.57       41.10      2.71 o
  -7  -3  15        1.87        1.03      0.96 o
  -6  -3  15        8.53        8.33      2.28 o
  -5  -3  15       42.32       48.40      2.23 o
  -4  -3  15        2.10        1.20      0.65 o
  -3  -3  15      183.38      191.34      6.96 o
  -2  -3  15        0.42        0.41      0.51 o
  -1  -3  15       60.33       54.75      2.36 o
   0  -3  15      113.32      114.72      2.90 o
   1  -3  15       91.60       91.13      2.55 o
   2  -3  15      204.34      206.89      4.28 o
   3  -3  15       14.48       14.77      1.21 o
   4  -3  15        6.46        6.13      0.90 o
   5  -3  15        1.38        1.44      0.96 o
  -7  -2  15       77.03       77.61      3.23 o
  -6  -2  15       17.76       19.53      1.88 o
  -5  -2  15       28.38       26.06      1.67 o
  -4  -2  15       85.98       82.16      3.59 o
  -3  -2  15       27.44       27.26      1.61 o
  -2  -2  15       22.86       18.53      1.98 o
  -1  -2  15       92.84       98.45      2.59 o
   0  -2  15       25.05       28.58      1.37 o
   1  -2  15       77.77       77.48      3.02 o
   2  -2  15       47.66       49.41      2.48 o
   3  -2  15       10.02        9.52      1.19 o
   4  -2  15       60.63       60.31      1.97 o
   5  -2  15       14.67       11.87      1.55 o
  -7  -1  15       14.67       16.19      1.63 o
  -6  -1  15       12.24       11.78      1.45 o
  -5  -1  15      238.24      250.18      5.06 o
  -4  -1  15        8.18       10.10      1.07 o
  -3  -1  15      162.17      166.17      3.69 o
  -2  -1  15       33.40       32.85      1.49 o
  -1  -1  15      153.52      156.55      3.46 o
   0  -1  15      151.05      145.67      3.27 o
   1  -1  15       61.30       61.29      1.96 o
   2  -1  15      209.95      212.30      4.19 o
   3  -1  15        5.60        5.06      0.87 o
   4  -1  15       15.73       13.95      1.88 o
   5  -1  15       23.32       22.96      4.06 o
  -7   0  15       81.84       85.43      2.97 o
  -6   0  15        2.99        2.57      0.90 o
  -5   0  15      158.48      157.94      3.73 o
  -4   0  15       11.91       12.23      1.46 o
  -3   0  15       22.79       22.78      1.70 o
  -2   0  15        5.06        4.09      0.61 o
  -1   0  15      133.19      137.90      2.76 o
   0   0  15       30.85       34.98      1.46 o
   1   0  15        5.97        8.01      0.83 o
   2   0  15      171.92      166.71      3.52 o
   3   0  15       16.73       15.93      1.17 o
   4   0  15       78.93       88.76      3.25 o
   5   0  15        0.83        0.48      0.67 o
  -7   1  15       15.18       16.73      2.72 o
  -6   1  15       12.38       10.84      1.10 o
  -5   1  15      241.08      248.09      5.66 o
  -4   1  15        8.08        8.13      0.96 o
  -3   1  15      161.81      160.78      3.74 o
  -2   1  15       33.85       32.39      1.32 o
  -1   1  15      155.11      163.36      3.06 o
   0   1  15      151.46      149.25      3.26 o
   1   1  15       61.26       60.08      1.90 o
   2   1  15      212.05      205.80      6.06 o
   3   1  15        5.94        6.33      1.71 o
   4   1  15       15.18       15.33      1.45 o
   5   1  15       23.34       25.57      3.56 o
  -7   2  15       78.11       78.58      5.06 o
  -6   2  15       17.66       15.90      1.21 o
  -5   2  15       29.50       24.71      1.47 o
  -4   2  15       85.16       82.37      3.08 o
  -3   2  15       26.18       26.36      1.31 o
  -2   2  15       21.14       18.03      1.11 o
  -1   2  15       93.53       95.90      2.23 o
   0   2  15       25.21       27.10      2.01 o
   1   2  15       77.27       76.84      2.78 o
   2   2  15       48.21       48.50      2.22 o
   3   2  15        9.94       10.17      1.96 o
   4   2  15       63.11       64.30      2.68 o
   5   2  15       14.61       12.81      2.66 o
  -7   3  15        2.03        2.79      1.66 o
  -6   3  15        8.32       10.49      1.61 o
  -5   3  15       42.63       47.27      2.54 o
  -4   3  15        1.93        1.22      0.88 o
  -3   3  15      186.35      197.54      4.81 o
  -2   3  15        0.40        0.63      0.46 o
  -1   3  15       57.77       51.38      1.61 o
   0   3  15      112.29      116.67      2.48 o
   1   3  15       92.53       91.53      2.33 o
   2   3  15      206.20      195.00      7.52 o
   3   3  15       14.15       16.72      2.53 o
   4   3  15        6.12        7.83      2.09 o
   5   3  15        1.41        1.44      1.68 o
  -6   4  15       26.53       29.82      2.49 o
  -5   4  15       13.23       12.10      1.92 o
  -4   4  15       25.50       30.80      2.29 o
  -3   4  15       58.77       52.58      2.43 o
  -2   4  15       98.43      101.72      2.38 o
  -1   4  15       66.59       63.59      1.81 o
   0   4  15        7.81        8.00      0.85 o
   1   4  15       37.35       34.67      1.71 o
   2   4  15       59.69       61.49      3.78 o
   3   4  15       25.73       29.91      3.29 o
   4   4  15        6.89        5.36      1.86 o
   5   4  15       34.48       33.65      4.08 o
  -6   5  15        5.68        2.54      1.82 o
  -5   5  15       98.72      108.14      6.20 o
  -4   5  15       21.18       19.24      2.75 o
  -3   5  15       99.16      102.89      3.77 o
  -2   5  15        9.92        9.46      1.30 o
  -1   5  15       90.83       83.04      2.99 o
   0   5  15      121.24      129.26      3.80 o
   1   5  15       26.71       24.92      2.94 o
  -5   6  15        4.94        4.90      1.90 o
  -4   6  15        9.32        8.16      1.45 o
  -3   6  15        4.53        4.64      1.67 o
  -2   6  15       50.85       47.58      2.43 o
  -1   6  15       32.36       32.04      1.91 o
   0   6  15        1.55        1.56      0.63 o
  -5   7  15       29.96       34.13      4.25 o
  -4   7  15        0.93        0.99      1.47 o
  -3   7  15      114.69      114.69      4.15 o
  -2   7  15        2.06        2.19      0.95 o
  -1   7  15       28.09       25.14      1.69 o
   0   7  15       31.92       32.71      3.71 o
  -4   8  15        6.71        7.70      2.49 o
  -3   8  15        7.45        5.46      1.94 o
  -2   8  15       47.13       48.17      4.90 o
  -1   8  15       48.64       54.15      4.48 o
   0   8  15        9.12       10.33      2.51 o
  -2   9  15       25.58       35.71      4.54 o
  -1   9  15        9.25        9.30      2.68 o
  -3  -8  16        7.76        5.65      1.97 o
  -2  -8  16       25.70       26.21      3.36 o
  -1  -8  16       26.67       28.73      3.39 o
   0  -8  16       18.47       14.45      2.57 o
   1  -8  16       34.04       37.44      3.97 o
  -4  -7  16       29.18       33.86      3.69 o
  -3  -7  16       15.88       14.90      2.55 o
  -2  -7  16       25.66       22.77      2.97 o
  -1  -7  16       19.55       19.53      2.74 o
   0  -7  16       12.36        9.40      2.09 o
   1  -7  16        8.39        7.14      1.98 o
   2  -7  16       31.99       33.75      3.73 o
  -4  -6  16       79.43       81.24      3.47 o
  -3  -6  16       15.31       17.76      2.63 o
  -2  -6  16      112.98      103.75      5.43 o
  -1  -6  16       54.05       59.51      4.00 o
   0  -6  16       32.92       30.75      3.27 o
   1  -6  16       21.15       20.62      2.76 o
   2  -6  16        3.55        2.71      2.24 o
   3  -6  16       30.87       30.11      3.43 o
  -5  -5  16        3.94        2.99      1.17 o
  -4  -5  16       54.65       57.71      2.25 o
  -3  -5  16        8.29        9.04      1.13 o
  -2  -5  16       28.26       27.33      2.05 o
  -1  -5  16        6.59        5.78      1.10 o
   0  -5  16       82.28       90.52      3.31 o
   1  -5  16       27.24       32.04      1.86 o
   2  -5  16        4.38        5.03      1.08 o
   3  -5  16       10.10        7.59      1.12 o
   4  -5  16       47.65       44.63      3.58 o
  -6  -4  16        9.66       10.70      1.61 o
  -5  -4  16        6.20        4.06      0.97 o
  -4  -4  16       82.35       86.60      2.40 o
  -3  -4  16       16.94       16.17      1.35 o
  -2  -4  16      195.29      190.25      5.09 o
  -1  -4  16       44.43       43.26      2.23 o
   0  -4  16       38.03       39.37      2.15 o
   1  -4  16      160.95      166.23      3.85 o
   2  -4  16       26.23       29.22      2.56 o
   3  -4  16      101.69      108.97      3.28 o
   4  -4  16        0.10       -0.13      0.89 o
  -6  -3  16       55.88       56.41      5.01 o
  -5  -3  16        3.98        4.19      1.30 o
  -4  -3  16       68.83       67.34      3.24 o
  -3  -3  16       15.76       17.45      1.34 o
  -2  -3  16        9.32        9.69      1.06 o
  -1  -3  16       24.68       24.70      1.85 o
   0  -3  16        4.08        3.66      0.74 o
   1  -3  16        9.26        9.70      1.20 o
   2  -3  16       87.17       84.27      2.56 o
   3  -3  16       10.20        9.37      1.28 o
   4  -3  16        8.56        8.09      1.45 o
   5  -3  16        0.20        1.27      0.98 o
  -6  -2  16        3.69        3.54      1.29 o
  -5  -2  16        1.16        0.57      0.93 o
  -4  -2  16      184.41      186.19      4.23 o
  -3  -2  16       73.65       67.42      3.43 o
  -2  -2  16      224.41      217.38      8.78 o
  -1  -2  16        1.55        1.21      0.57 o
   0  -2  16       14.82       16.60      1.60 o
   1  -2  16      132.79      135.08      3.27 o
   2  -2  16       20.90       24.41      1.50 o
   3  -2  16       55.61       58.20      2.47 o
   4  -2  16        1.27        0.14      0.53 o
   5  -2  16        9.17        7.89      1.38 o
  -7  -1  16        4.99        6.41      1.21 o
  -6  -1  16       93.77      104.98      4.17 o
  -5  -1  16        2.13        1.06      0.66 o
  -4  -1  16      163.36      156.87      4.69 o
  -3  -1  16        0.68        1.12      0.58 o
  -2  -1  16        0.30        0.27      0.52 o
  -1  -1  16       65.19       62.66      3.64 o
   0  -1  16        6.90        6.92      0.85 o
   1  -1  16       16.78       17.09      1.23 o
   2  -1  16       59.39       53.98      1.90 o
   3  -1  16       37.56       40.25      4.66 o
   4  -1  16       10.05        8.41      1.42 o
   5  -1  16       27.32       27.66      1.99 o
  -7   0  16        5.04        3.97      1.33 o
  -6   0  16        7.38        7.89      1.07 o
  -5   0  16        6.82        6.69      0.97 o
  -4   0  16      157.30      161.29      4.05 o
  -3   0  16       87.70       86.63      3.23 o
  -2   0  16      399.05      406.81      6.25 o
  -1   0  16       45.50       42.14      1.69 o
   0   0  16      120.14      110.13      2.81 o
   1   0  16       52.59       59.17      1.96 o
   2   0  16        0.27        0.00      0.48 o
   3   0  16      102.41      106.56      3.08 o
   4   0  16        1.95        2.53      0.89 o
   5   0  16        0.59        0.90      0.99 o
  -7   1  16        5.07        4.24      1.86 o
  -6   1  16       95.02       97.72      2.89 o
  -5   1  16        2.18        2.45      0.74 o
  -4   1  16      164.74      156.51      3.81 o
  -3   1  16        0.52        0.61      0.57 o
  -2   1  16        0.28        0.36      0.44 o
  -1   1  16       65.63       66.26      1.86 o
   0   1  16        7.25        6.55      0.82 o
   1   1  16       16.07       14.39      1.12 o
   2   1  16       57.21       56.29      2.16 o
   3   1  16       37.97       35.84      3.66 o
   4   1  16       10.52        8.48      1.28 o
   5   1  16       28.72       33.62      4.22 o
  -6   2  16        3.67        2.17      0.90 o
  -5   2  16        1.19        1.60      0.67 o
  -4   2  16      187.41      192.11      4.24 o
  -3   2  16       74.35       70.85      2.32 o
  -2   2  16      224.60      216.83      3.88 o
  -1   2  16        1.61        1.68      0.54 o
   0   2  16       17.00       17.28      1.22 o
   1   2  16      132.84      140.02      3.15 o
   2   2  16       21.08       22.32      1.28 o
   3   2  16       53.85       48.59      3.79 o
   4   2  16        1.34        1.42      0.68 o
   5   2  16        9.42       10.67      2.74 o
  -6   3  16       55.92       57.63      3.05 o
  -5   3  16        4.11        3.69      1.11 o
  -4   3  16       68.72       61.84      2.23 o
  -3   3  16       15.72       17.52      1.19 o
  -2   3  16        9.42        9.16      0.87 o
  -1   3  16       24.59       25.04      1.32 o
   0   3  16        3.73        4.18      0.65 o
   1   3  16        9.08        9.90      0.92 o
   2   3  16       86.55       81.68      4.60 o
   3   3  16       10.46       11.37      2.18 o
   4   3  16        8.17        9.32      2.30 o
   5   3  16        0.16       -0.08      1.64 o
  -6   4  16        9.81        9.58      1.65 o
  -5   4  16        6.20        6.21      1.82 o
  -4   4  16       84.44       89.63      3.59 o
  -3   4  16       17.31       17.09      1.39 o
  -2   4  16      193.78      189.79      3.61 o
  -1   4  16       43.70       40.88      1.74 o
   0   4  16       35.87       35.52      1.57 o
   1   4  16      164.44      168.19      3.41 o
   2   4  16       26.88       19.24      2.59 o
   3   4  16       99.84      108.28      5.70 o
   4   4  16        0.14        0.50      1.40 o
  -6   5  16       29.33       28.75      3.97 o
  -5   5  16        3.90        8.41      2.25 o
  -4   5  16       54.36       56.19      2.95 o
  -3   5  16        8.60        8.36      1.38 o
  -2   5  16       27.69       28.88      2.18 o
  -1   5  16        5.86        6.70      1.09 o
   0   5  16       81.66       84.83      2.90 o
  -5   6  16        6.52        3.77      2.02 o
  -4   6  16       81.16       81.23      3.58 o
  -3   6  16       16.12       16.23      4.50 o
  -2   6  16      115.02      110.27      3.83 o
  -1   6  16       54.41       61.54      4.18 o
   0   6  16       32.45       31.64      1.62 o
  -4   7  16       29.60       38.24      4.50 o
  -3   7  16       15.99       17.40      3.11 o
  -2   7  16       25.64       24.18      3.45 o
  -1   7  16       18.44       20.12      1.74 o
   0   7  16       12.60        6.15      2.09 o
  -3   8  16        7.49        4.85      2.14 o
  -2   8  16       27.84       32.71      4.17 o
  -1   8  16       26.91       29.22      3.80 o
   0   8  16       17.83       16.99      3.01 o
  -1  -8  17        5.08        4.61      1.84 o
   0  -8  17        0.56        0.38      1.32 o
  -3  -7  17       17.65       19.18      2.85 o
  -2  -7  17        5.28        4.81      1.79 o
  -1  -7  17       29.80       30.04      3.51 o
   0  -7  17       22.01       18.95      2.76 o
   1  -7  17       51.63       42.25      4.13 o
   2  -7  17        6.26        3.00      1.74 o
  -4  -6  17       22.90       25.56      3.26 o
  -3  -6  17      119.65      120.13      6.08 o
  -2  -6  17       22.38       22.05      2.91 o
  -1  -6  17       15.34       18.31      2.68 o
   0  -6  17       37.62       44.65      3.50 o
   1  -6  17       16.81       15.96      2.59 o
   2  -6  17       32.16       38.00      3.88 o
   3  -6  17        6.01        5.93      1.92 o
  -5  -5  17       13.35       12.25      1.76 o
  -4  -5  17       13.72       14.76      2.27 o
  -3  -5  17       60.40       61.21      2.81 o
  -2  -5  17        3.39        4.42      1.05 o
  -1  -5  17       22.26       19.79      1.85 o
   0  -5  17       17.83       17.51      2.22 o
   1  -5  17       79.41       79.82      2.91 o
   2  -5  17       21.61       21.73      1.63 o
   3  -5  17        7.82        9.10      1.25 o
  -6  -4  17        9.15        7.73      1.54 o
  -5  -4  17       83.90       86.96      2.94 o
  -4  -4  17        4.72        4.71      2.44 o
  -3  -4  17      167.95      172.08      4.52 o
  -2  -4  17       43.61       46.14      2.41 o
  -1  -4  17       13.55       12.29      1.47 o
   0  -4  17       48.81       50.48      2.46 o
   1  -4  17        5.22        5.60      0.91 o
   2  -4  17       41.25       42.66      2.49 o
   3  -4  17       39.43       39.49      4.06 o
   4  -4  17       19.09       19.98      3.76 o
  -6  -3  17        2.83        2.35      1.09 o
  -5  -3  17        8.01        6.91      1.12 o
  -4  -3  17        5.34        5.99      0.99 o
  -3  -3  17        3.79        2.38      0.93 o
  -2  -3  17       22.42       20.17      1.81 o
  -1  -3  17       87.73       88.81      3.26 o
   0  -3  17        2.47        3.35      0.76 o
   1  -3  17        2.63        2.63      0.72 o
   2  -3  17       50.62       53.35      2.08 o
   3  -3  17       35.08       34.80      3.84 o
   4  -3  17       20.22       22.77      2.23 o
  -6  -2  17        9.48        6.83      1.29 o
  -5  -2  17       54.37       57.04      2.30 o
  -4  -2  17       10.79        9.86      1.29 o
  -3  -2  17      199.02      195.87      5.57 o
  -2  -2  17       10.42       10.91      1.34 o
  -1  -2  17       20.18       17.99      1.69 o
   0  -2  17       85.81       91.90      2.65 o
   1  -2  17       31.03       29.94      1.71 o
   2  -2  17       28.11       30.34      1.65 o
   3  -2  17       22.29       19.12      1.69 o
   4  -2  17       23.54       22.53      5.27 o
  -6  -1  17        8.43        8.11      1.36 o
  -5  -1  17       13.50       11.95      1.27 o
  -4  -1  17        6.22        7.13      1.02 o
  -3  -1  17       28.85       27.22      1.72 o
  -2  -1  17       23.76       25.62      1.97 o
  -1  -1  17      230.31      235.24      4.76 o
   0  -1  17        1.97        1.97      0.62 o
   1  -1  17      118.61      118.23      4.07 o
   2  -1  17        4.73        4.98      0.81 o
   3  -1  17       72.54       63.86      2.54 o
   4  -1  17       10.78       12.31      2.24 o
  -6   0  17        8.97       10.09      1.20 o
  -5   0  17      170.56      175.74      4.18 o
  -4   0  17        0.03       -0.19      0.57 o
  -3   0  17      132.74      125.08      3.32 o
  -2   0  17        1.31        1.81      0.56 o
  -1   0  17        5.66        5.57      1.70 o
   0   0  17      220.99      216.65      4.44 o
   1   0  17        1.05        0.57      0.54 o
   2   0  17       20.28       21.01      2.01 o
   3   0  17        0.07        0.31      0.68 o
   4   0  17        0.03       -0.26      0.75 o
  -6   1  17        8.05        9.29      1.13 o
  -5   1  17       13.58       15.64      1.68 o
  -4   1  17        6.31        7.90      1.02 o
  -3   1  17       29.38       28.44      2.08 o
  -2   1  17       24.26       24.18      1.36 o
  -1   1  17      232.94      239.24      4.78 o
   0   1  17        1.85        1.74      1.03 o
   1   1  17      122.66      125.08      3.05 o
   2   1  17        3.99        3.29      1.00 o
   3   1  17       72.29       71.67      4.61 o
   4   1  17       10.09       14.69      2.18 o
  -6   2  17        9.37        8.14      1.09 o
  -5   2  17       53.47       51.23      3.16 o
  -4   2  17       10.82        8.32      1.74 o
  -3   2  17      199.55      200.25      4.84 o
  -2   2  17       10.62       11.59      1.04 o
  -1   2  17       19.09       18.13      1.18 o
   0   2  17       86.90       89.97      3.41 o
   1   2  17       30.89       30.69      2.87 o
   2   2  17       25.99       27.69      1.44 o
   3   2  17       20.77       22.24      3.02 o
   4   2  17       23.20       23.15      1.50 o
  -6   3  17        2.69        2.30      1.17 o
  -5   3  17        7.84        7.23      1.78 o
  -4   3  17        5.36        5.55      0.92 o
  -3   3  17        3.78        4.66      0.74 o
  -2   3  17       23.60       24.15      1.39 o
  -1   3  17       88.05       86.61      2.26 o
   0   3  17        2.37        2.82      0.68 o
   1   3  17        3.54        4.22      0.71 o
   2   3  17       49.00       48.93      3.70 o
   3   3  17       35.33       39.74      4.04 o
   4   3  17       18.96       22.61      3.28 o
  -6   4  17        9.04        6.22      1.50 o
  -5   4  17       81.13       84.69      4.19 o
  -4   4  17        4.93        3.49      1.12 o
  -3   4  17      169.59      172.72      4.38 o
  -2   4  17       44.39       47.79      1.80 o
  -1   4  17       12.32       12.01      1.59 o
   0   4  17       47.85       46.99      2.15 o
   1   4  17        4.92        5.88      0.72 o
   2   4  17       40.41       44.11      3.57 o
   3   4  17       38.60       39.60      4.06 o
   4   4  17       19.20       19.24      3.15 o
  -5   5  17       13.40       19.19      3.20 o
  -4   5  17       13.79       16.63      1.97 o
  -3   5  17       60.55       59.22      3.25 o
  -2   5  17        3.69        1.86      1.36 o
  -1   5  17       22.66       22.28      1.83 o
   0   5  17       17.50       19.99      1.49 o
  -4   6  17       22.58       29.57      4.02 o
  -3   6  17      120.32      139.63      7.22 o
  -2   6  17       22.03       20.89      1.96 o
  -1   6  17       14.66       15.92      1.74 o
   0   6  17       38.89       42.80      1.87 o
  -3   7  17       18.54       16.95      3.09 o
  -2   7  17        5.62        8.19      2.35 o
  -1   7  17       29.39       31.32      3.88 o
   0   7  17       22.10       29.19      3.73 o
  -2   8  17       24.04       26.68      3.83 o
  -1   8  17        4.87        5.43      2.36 o
  -2  -7  18       56.22       61.06      4.43 o
  -1  -7  18        4.97        1.91      1.47 o
   0  -7  18       16.75       16.63      2.76 o
  -4  -6  18       18.86       21.62      3.09 o
  -3  -6  18        5.25        1.84      1.47 o
  -2  -6  18        6.99        4.83      1.80 o
  -1  -6  18       56.36       63.25      4.36 o
   0  -6  18       82.33       84.95      5.11 o
   1  -6  18       12.52       17.46      2.73 o
   2  -6  18       29.72       23.52      3.12 o
  -4  -5  18       29.38       29.94      2.40 o
  -3  -5  18       18.73       16.88      1.80 o
  -2  -5  18      128.64      129.81      4.32 o
  -1  -5  18        7.44        6.89      1.25 o
   0  -5  18       46.35       50.88      4.26 o
   1  -5  18       32.07       30.83      3.06 o
   2  -5  18        3.03        2.13      1.12 o
   3  -5  18       18.35       19.48      1.73 o
  -5  -4  18        5.67        6.47      1.19 o
  -4  -4  18       48.94       50.54      2.72 o
  -3  -4  18       15.73       17.07      2.25 o
  -2  -4  18       50.18       56.95      4.47 o
  -1  -4  18        4.22        5.04      1.11 o
   0  -4  18       53.11       52.13      4.00 o
   1  -4  18       10.78       10.08      1.63 o
   2  -4  18       43.74       43.00      2.57 o
   3  -4  18        1.20        0.42      0.99 o
  -5  -3  18        2.90        3.29      0.93 o
  -4  -3  18       97.74       94.23      4.93 o
  -3  -3  18       51.62       55.55      2.68 o
  -2  -3  18       51.85       51.71      2.57 o
  -1  -3  18       18.18       15.82      2.00 o
   0  -3  18       55.92       54.25      2.13 o
   1  -3  18       11.46       14.01      2.38 o
   2  -3  18       18.71       20.67      1.55 o
   3  -3  18       47.64       36.00      4.04 o
   4  -3  18       20.79       16.99      2.03 o
  -6  -2  18      119.28      120.68      4.34 o
  -5  -2  18        9.20       10.51      1.28 o
  -4  -2  18       57.01       54.10      2.28 o
  -3  -2  18        8.10        5.87      2.11 o
  -2  -2  18        5.26        3.09      1.24 o
  -1  -2  18        6.02        6.42      1.16 o
   0  -2  18       19.84       21.63      1.53 o
   1  -2  18       83.20       80.92      2.59 o
   2  -2  18      150.53      147.49      3.66 o
   3  -2  18       23.21       21.47      3.16 o
   4  -2  18        3.55        3.74      1.90 o
  -6  -1  18       14.04       14.65      1.74 o
  -5  -1  18        2.80        2.51      0.85 o
  -4  -1  18       71.69       66.14      2.48 o
  -3  -1  18       42.66       48.98      2.08 o
  -2  -1  18       30.19       32.49      3.77 o
  -1  -1  18       35.79       35.73      2.14 o
   0  -1  18       77.23       72.92      2.41 o
   1  -1  18        4.56        5.84      1.04 o
   2  -1  18       16.48       17.62      1.36 o
   3  -1  18       34.69       38.88      4.05 o
   4  -1  18        0.17        0.81      0.90 o
  -6   0  18       45.25       48.86      2.21 o
  -5   0  18       16.13       15.07      1.43 o
  -4   0  18      146.02      149.15      3.84 o
  -3   0  18        1.96        1.15      0.68 o
  -2   0  18        9.11        8.60      1.06 o
  -1   0  18        3.29        2.34      0.80 o
   0   0  18      156.01      165.65      3.82 o
   1   0  18      132.31      133.90      3.34 o
   2   0  18      185.44      182.71      6.09 o
   3   0  18        0.95        0.84      0.65 o
   4   0  18        6.23        5.78      1.23 o
  -6   1  18       14.01       12.85      1.34 o
  -5   1  18        2.43        1.68      0.78 o
  -4   1  18       71.81       66.72      2.46 o
  -3   1  18       42.18       46.97      2.04 o
  -2   1  18       27.46       28.38      1.53 o
  -1   1  18       35.78       36.41      1.71 o
   0   1  18       77.09       74.41      2.39 o
   1   1  18        3.80        5.69      1.16 o
   2   1  18       16.51       18.13      1.48 o
   3   1  18       34.38       35.05      3.91 o
   4   1  18        0.11        0.07      0.79 o
  -6   2  18      120.42      121.82      5.08 o
  -5   2  18        9.54        8.40      1.14 o
  -4   2  18       56.81       52.76      2.21 o
  -3   2  18        7.91        8.87      1.11 o
  -2   2  18        5.15        5.22      0.78 o
  -1   2  18        5.47        5.46      0.75 o
   0   2  18       22.09       22.38      1.47 o
   1   2  18       84.04       87.31      2.79 o
   2   2  18      152.45      151.64      3.77 o
   3   2  18       22.61       23.97      3.28 o
   4   2  18        3.70        3.98      0.88 o
  -5   3  18        2.59        1.59      1.07 o
  -4   3  18       97.84       92.07      2.92 o
  -3   3  18       51.29       49.51      1.83 o
  -2   3  18       48.53       48.37      1.78 o
  -1   3  18       18.03       18.04      1.24 o
   0   3  18       54.85       54.19      2.01 o
   1   3  18       10.87       11.49      1.04 o
   2   3  18       18.85       21.49      2.93 o
   3   3  18       48.19       49.71      4.06 o
   4   3  18       21.10       23.05      3.52 o
  -5   4  18        5.67        4.71      1.35 o
  -4   4  18       47.41       43.87      2.77 o
  -3   4  18       15.68       18.64      1.55 o
  -2   4  18       49.89       54.66      1.90 o
  -1   4  18        3.90        4.22      0.73 o
   0   4  18       51.49       52.58      1.97 o
   1   4  18       11.39        9.58      2.30 o
   2   4  18       45.18       46.51      3.80 o
   3   4  18        1.17        1.74      1.66 o
  -5   5  18        5.67        3.96      2.09 o
  -4   5  18       30.78       27.64      3.76 o
  -3   5  18       18.47       19.73      3.20 o
  -2   5  18      124.08      128.78      4.31 o
  -1   5  18        7.52        6.20      1.18 o
   0   5  18       46.75       49.86      2.22 o
  -4   6  18       18.21       17.43      3.22 o
  -3   6  18        5.29        3.08      1.89 o
  -2   6  18        7.00        6.85      2.21 o
  -1   6  18       55.51       62.20      4.82 o
   0   6  18       81.86       82.05      5.37 o
  -2   7  18       55.36       49.14      5.08 o
  -1   7  18        4.96        3.17      2.03 o
   0   7  18       18.10       19.86      3.28 o
  -3  -6  19        8.13        5.30      1.89 o
  -2  -6  19        7.01        7.17      2.06 o
  -1  -6  19       34.63       29.82      3.49 o
   0  -6  19       10.57        6.84      1.93 o
   1  -6  19       46.15       51.98      4.07 o
  -4  -5  19        3.68        2.24      1.12 o
  -3  -5  19       94.46       95.03      3.81 o
  -2  -5  19       11.24        8.15      1.40 o
  -1  -5  19       35.18       37.84      2.47 o
   0  -5  19       31.55       28.86      4.93 o
   1  -5  19        1.73        0.41      1.36 o
   2  -5  19        5.59        4.88      1.33 o
  -4  -4  19        0.59       -0.03      0.94 o
  -3  -4  19       21.93       21.07      2.11 o
  -2  -4  19        3.59        4.51      1.16 o
  -1  -4  19       63.15       57.76      2.87 o
   0  -4  19        3.16        4.17      1.73 o
   1  -4  19       41.15       39.46      2.14 o
   2  -4  19        7.18        5.28      2.09 o
  -5  -3  19       40.62       43.77      2.36 o
  -4  -3  19        2.87        1.35      0.82 o
  -3  -3  19      128.75      132.78      4.46 o
  -2  -3  19       11.65        9.15      2.54 o
  -1  -3  19       95.84       97.61      3.68 o
   0  -3  19        0.36       -0.15      0.64 o
   1  -3  19        4.00        3.03      0.82 o
   2  -3  19       16.85       17.16      1.91 o
   3  -3  19        3.57        2.80      1.73 o
  -5  -2  19       12.50       14.71      1.97 o
  -4  -2  19       43.55       43.97      3.32 o
  -3  -2  19        4.12        4.42      1.17 o
  -2  -2  19        5.31        3.33      1.02 o
  -1  -2  19      166.59      170.06      5.12 o
   0  -2  19        6.32        6.63      0.99 o
   1  -2  19       80.52       86.16      2.75 o
   2  -2  19        5.77        9.21      1.46 o
   3  -2  19        0.54        1.26      1.38 o
  -5  -1  19       96.09       94.99      3.12 o
  -4  -1  19        0.57       -0.62      0.62 o
  -3  -1  19       82.82       81.79      2.82 o
  -2  -1  19        5.70        3.30      1.02 o
  -1  -1  19       21.46       25.53      1.69 o
   0  -1  19       37.32       42.40      4.07 o
   1  -1  19       17.73       14.53      1.32 o
   2  -1  19        8.17        7.35      2.01 o
   3  -1  19       67.95       60.46      4.67 o
  -5   0  19        1.09        1.38      0.84 o
  -4   0  19       43.92       47.82      3.42 o
  -3   0  19        1.46        0.73      0.67 o
  -2   0  19       11.40       11.08      1.49 o
  -1   0  19       69.48       69.20      2.42 o
   0   0  19       10.81       10.16      1.15 o
   1   0  19      228.11      234.73      7.22 o
   2   0  19        3.11        2.12      0.85 o
   3   0  19        0.78        1.60      1.60 o
  -5   1  19       95.70       93.41      3.07 o
  -4   1  19        0.60        0.43      0.79 o
  -3   1  19       83.16       80.17      2.76 o
  -2   1  19        5.72        4.91      1.18 o
  -1   1  19       20.16       23.88      1.63 o
   0   1  19       37.79       42.87      1.93 o
   1   1  19       18.47       18.91      1.41 o
   2   1  19        8.15        9.02      1.14 o
   3   1  19       68.57       57.94      4.44 o
  -5   2  19       12.30       11.56      1.31 o
  -4   2  19       44.64       41.68      2.09 o
  -3   2  19        3.46        4.20      0.91 o
  -2   2  19        5.25        4.82      0.82 o
  -1   2  19      164.05      165.25      3.97 o
   0   2  19        6.48        5.61      1.64 o
   1   2  19       84.34       90.03      3.08 o
   2   2  19        6.27        6.69      1.92 o
   3   2  19        0.43        0.85      1.59 o
  -5   3  19       41.01       42.57      3.59 o
  -4   3  19        3.04        1.47      0.80 o
  -3   3  19      127.19      129.47      3.32 o
  -2   3  19       11.47       13.27      1.15 o
  -1   3  19       96.64      102.21      2.64 o
   0   3  19        0.25        0.05      0.61 o
   1   3  19        4.36        2.87      0.80 o
   2   3  19       17.42       19.08      2.93 o
   3   3  19        3.79        5.44      1.97 o
  -4   4  19        0.59        1.16      1.03 o
  -3   4  19       22.09       23.13      1.74 o
  -2   4  19        3.41        4.48      0.86 o
  -1   4  19       62.31       60.72      2.26 o
   0   4  19        3.17        4.18      0.83 o
   1   4  19       41.32       49.57      3.73 o
   2   4  19        7.02        8.38      2.24 o
  -4   5  19        3.91        3.46      1.82 o
  -3   5  19       96.98      105.71      6.35 o
  -2   5  19       11.43       13.09      2.76 o
  -1   5  19       36.84       38.52      4.29 o
   0   5  19       30.67       33.75      4.03 o
  -3   6  19        8.25        6.82      2.23 o
  -2   6  19        6.91        8.58      2.51 o
  -1   6  19       35.06       33.11      4.19 o
   0   6  19       10.80        9.73      2.55 o
  -3  -5  20       10.06       10.38      1.64 o
  -2  -5  20        1.37        2.74      1.10 o
  -1  -5  20       14.52       13.01      1.75 o
   0  -5  20       42.67       42.81      2.81 o
   1  -5  20        5.91        7.89      1.53 o
  -4  -4  20       27.50       25.69      2.36 o
  -3  -4  20        9.39        9.23      1.51 o
  -2  -4  20      167.03      177.41      5.49 o
  -1  -4  20       66.79       72.31      3.28 o
   0  -4  20       57.46       55.21      2.93 o
   1  -4  20       15.57       14.86      2.02 o
   2  -4  20        5.69        8.20      2.16 o
  -4  -3  20       48.74       50.97      2.91 o
  -3  -3  20       34.14       33.76      2.57 o
  -2  -3  20       19.66       20.94      4.55 o
  -1  -3  20       43.94       47.62      2.65 o
   0  -3  20       48.39       54.73      2.27 o
   1  -3  20        0.14       -0.11      1.20 o
   2  -3  20       15.75       16.66      2.91 o
  -5  -2  20       24.86       28.61      2.67 o
  -4  -2  20       36.03       36.93      2.28 o
  -3  -2  20       13.42       12.17      1.67 o
  -2  -2  20       99.97      102.02      6.12 o
  -1  -2  20       30.95       30.04      2.42 o
   0  -2  20      163.06      170.17      4.15 o
   1  -2  20       11.85       11.99      2.02 o
   2  -2  20        0.08       -0.65      0.92 o
  -5  -1  20       23.39       24.66      1.90 o
  -4  -1  20       83.20       84.70      2.96 o
  -3  -1  20       21.19       20.17      1.65 o
  -2  -1  20       12.73       11.24      1.56 o
  -1  -1  20        9.32        8.34      1.10 o
   0  -1  20      237.61      243.54      6.42 o
   1  -1  20       17.59       14.79      1.78 o
   2  -1  20        3.55        4.22      1.80 o
   3  -1  20       17.86       19.21      3.15 o
  -5   0  20       92.27       97.65      5.53 o
  -4   0  20        0.12       -0.67      0.67 o
  -3   0  20        0.71        0.36      0.71 o
  -2   0  20      161.65      170.03      5.22 o
  -1   0  20        0.29        0.42      0.71 o
   0   0  20        1.40        1.54      0.74 o
   1   0  20        4.13        4.55      1.18 o
   2   0  20       10.43       12.15      2.45 o
   3   0  20        0.00       -0.08      1.35 o
  -5   1  20       23.96       24.03      1.87 o
  -4   1  20       82.47       81.61      2.90 o
  -3   1  20       21.25       16.79      2.04 o
  -2   1  20       12.62       10.77      1.08 o
  -1   1  20        9.38       11.67      1.27 o
   0   1  20      240.13      241.13      5.71 o
   1   1  20       17.71       19.58      1.95 o
   2   1  20        4.14        6.94      2.03 o
   3   1  20       17.63       21.27      3.30 o
  -5   2  20       24.99       24.93      1.84 o
  -4   2  20       33.77       37.41      2.19 o
  -3   2  20       13.31       12.06      1.35 o
  -2   2  20      101.81      101.96      2.74 o
  -1   2  20       30.82       33.76      2.32 o
   0   2  20      159.63      162.26      6.42 o
   1   2  20       11.68        9.23      2.28 o
   2   2  20        0.10       -0.89      1.17 o
  -4   3  20       50.58       56.78      3.30 o
  -3   3  20       35.36       32.77      2.10 o
  -2   3  20       19.82       25.81      1.90 o
  -1   3  20       44.25       48.44      2.34 o
   0   3  20       50.95       50.91      2.83 o
   1   3  20        0.12        0.20      1.29 o
   2   3  20       14.11       10.30      2.42 o
  -4   4  20       25.83       22.81      3.65 o
  -3   4  20        9.60       10.31      1.67 o
  -2   4  20      170.60      194.93      5.75 o
  -1   4  20       67.39       65.49      7.93 o
   0   4  20       58.15       64.04      7.56 o
   1   4  20       16.00       16.22      2.74 o
  -3   5  20       10.12        7.19      2.44 o
  -2   5  20        1.33        2.71      1.78 o
  -1   5  20       14.69       15.54      3.08 o
   0   5  20       43.03       47.35      4.82 o
  -3  -4  21        2.17        1.97      1.09 o
  -2  -4  21       23.98       21.68      2.15 o
  -1  -4  21       18.06       19.32      3.81 o
   0  -4  21       20.29       19.95      2.13 o
  -3  -3  21       12.18        9.73      1.93 o
  -2  -3  21       27.30       24.54      2.26 o
  -1  -3  21      167.77      171.67      5.44 o
   0  -3  21        2.15        2.58      1.91 o
   1  -3  21       60.81       64.00      3.24 o
  -4  -2  21       13.35       13.52      1.71 o
  -3  -2  21       70.25       76.03      7.69 o
  -2  -2  21        0.40       -0.23      0.95 o
  -1  -2  21        3.97        3.98      1.19 o
   0  -2  21        6.78        6.54      1.32 o
   1  -2  21        1.38        2.38      1.39 o
   2  -2  21        1.16        0.17      1.47 o
  -4  -1  21       81.33       82.26      3.56 o
  -3  -1  21       19.69       19.84      2.11 o
  -2  -1  21        0.51       -0.42      0.81 o
  -1  -1  21       40.17       40.12      2.65 o
   0  -1  21        2.59        4.00      1.12 o
   1  -1  21       40.65       43.42      2.77 o
   2  -1  21        5.71        4.21      2.02 o
  -4   0  21        5.64        3.02      0.96 o
  -3   0  21       18.57       15.67      1.56 o
  -2   0  21        5.32        6.04      1.32 o
  -1   0  21        0.25       -0.21      0.70 o
   0   0  21        0.24        0.19      0.85 o
   1   0  21        1.35        0.30      0.92 o
   2   0  21       12.58       11.74      2.58 o
  -4   1  21       83.07       88.70      3.70 o
  -3   1  21       20.19       21.49      1.78 o
  -2   1  21        0.56        0.08      0.67 o
  -1   1  21       37.23       40.22      3.61 o
   0   1  21        2.54        3.17      1.14 o
   1   1  21       38.54       37.41      5.30 o
   2   1  21        5.90        7.62      2.25 o
  -4   2  21       13.84       15.06      1.57 o
  -3   2  21       69.80       81.88      2.96 o
  -2   2  21        0.57        0.95      0.79 o
  -1   2  21        3.88        4.32      1.28 o
   0   2  21        6.76        9.71      1.56 o
   1   2  21        1.71        0.98      1.43 o
   2   2  21        1.27        0.47      1.52 o
  -3   3  21       12.44       11.07      1.40 o
  -2   3  21       27.96       30.61      3.00 o
  -1   3  21      164.82      177.77      5.58 o
   0   3  21        2.09        0.93      1.52 o
   1   3  21       61.63       77.64      4.96 o
  -3   4  21        2.08        3.71      1.97 o
  -2   4  21       23.00       21.40      3.42 o
  -1   4  21       17.59       16.04      3.02 o
   0   4  21       20.15       19.69      3.20 o
  -2  -3  22       51.11       49.19      3.07 o
  -1  -3  22       23.84       20.33      2.16 o
  -3  -2  22        4.82        6.31      1.43 o
  -2  -2  22        7.01        7.55      1.47 o
  -1  -2  22       34.61       34.00      2.69 o
   0  -2  22       18.82       15.28      3.34 o
  -3  -1  22        5.15        4.42      1.32 o
  -2  -1  22       49.02       49.64      3.73 o
  -1  -1  22        8.70        8.13      1.52 o
   0  -1  22       26.62       24.77      2.37 o
   1  -1  22       10.18        8.28      1.57 o
  -3   0  22       21.26       19.51      1.76 o
  -2   0  22        2.59        2.11      1.54 o
  -1   0  22        8.17       10.96      1.78 o
   0   0  22        6.86        6.57      1.40 o
   1   0  22       30.19       29.64      2.54 o
  -3   1  22        5.20        2.78      1.02 o
  -2   1  22       48.39       51.76      2.96 o
  -1   1  22        8.24        8.13      1.52 o
   0   1  22       27.22       32.46      4.96 o
   1   1  22       10.32       10.05      2.40 o
  -3   2  22        5.79        6.01      1.17 o
  -2   2  22        6.89        5.92      1.26 o
  -1   2  22       34.64       37.21      2.88 o
   0   2  22       17.35       16.18      2.01 o
  -2   3  22       52.74       58.81      2.64 o
  -1   3  22       23.47       20.88      2.25 o
 
